# Supplementary material for: The salivary microbiome as a diagnostic biomarker of periodontitis: a 16S multi-batch study before and after the removal of batch effects
Source: Front Cell Infect Microbiol. 2024 Jul 12;14:1405699. doi: 10.3389/fcimb.2024.1405699 (PMC11272481; doi:10.3389/fcimb.2024.1405699)
Supplement: Supplementary Figure 1 — Performance of methods for removing the batch effects in four abundance filters. PLS-DA, partial least-squares discriminant analysis; RUVIV, remove unwanted variation IV; sPLS-DA, sparse partial least-squares discriminant analysis. [file DataSheet_1.zip]

Archive with 11 entries (11 files):
- 00_Data_Sheet/Data_Sheet_1.docx
- 00_Data_Sheet/Data_Sheet_10.xlsx
- 00_Data_Sheet/Data_Sheet_2.xlsx
- 00_Data_Sheet/Data_Sheet_3.docx
- 00_Data_Sheet/Data_Sheet_4.xlsx
- 00_Data_Sheet/Data_Sheet_5.xlsx
- 00_Data_Sheet/Data_Sheet_6.xlsx
- 00_Data_Sheet/Data_Sheet_7.docx
- 00_Data_Sheet/Data_Sheet_8.xlsx
- 00_Data_Sheet/Data_Sheet_9.xlsx
- 00_Data_Sheet/Image_S1.jpg
