# Supplementary material for: The salivary microbiome as a diagnostic biomarker of periodontitis: a 16S multi-batch study before and after the removal of batch effects
Source: Front Cell Infect Microbiol. 2024 Jul 12;14:1405699. doi: 10.3389/fcimb.2024.1405699 (PMC11272481; doi:10.3389/fcimb.2024.1405699)
Supplement: Supplementary Figure 1 — Performance of methods for removing the batch effects in four abundance filters. PLS-DA, partial least-squares discriminant analysis; RUVIV, remove unwanted variation IV; sPLS-DA, sparse partial least-squares discriminant analysis. [file DataSheet_1.zip › 00_Data_Sheet/Data_Sheet_10.xlsx]

## Sheet: Titles. Abbreviations
Data Sheet 10. Diagnostic accuracy parameters obtained by each of the predictive models with a reduced number of predictor variables, before and after removing the batch effects.
Data Sheet 10.1. Diagnostic accuracy parameters obtained by the predictive model using all samples with a reduced number of predictor variables, before removing the batch effects.
Data Sheet 10.2. Diagnostic accuracy parameters obtained by the predictive model using all samples with a reduced number of predictor variables, after removing the batch effects.
Data Sheet 10.3. Diagnostic accuracy parameters obtained by the predictive model using training samples with a reduced number of predictor variables, before removing the batch effects.
Data Sheet 10.4. Diagnostic accuracy parameters obtained by the predictive model using training samples with a reduced number of predictor variables, after removing the batch effects.
Data Sheet 10.5. Diagnostic accuracy parameters obtained by the predictive model using test samples with a reduced number of predictor variables, before removing the batch effects.
Data Sheet 10.6. Diagnostic accuracy parameters obtained by the predictive model using test samples with a reduced number of predictor variables, after removing the batch effects.
In tables 10.1-10.6, the starting point is the model derived by the system as optimal in each case, which was called "best", and those calculated by reducing the number of predictor variables from the best were called "other" followed by an ascending number up to the last model (the one with one predictor variable).
AUC	Area under the curve
Accuracy_up	Accuracy upper bound
Accuracy_low	Accuracy lower bound
NPV	Negative predictive value
Num_ASVs	Number of amplicon sequence variants
PPV	Positive predictive value

## Sheet: Data Sheet 10.1
Model	Samples	Num_ASVs	AUC	Sensitivity	Specificity	PPV	NPV	Accuracy	Accuracy_up	Accuracy_low
Best	All	16	94.39	90.7348	87.1636	82.0809	93.5556	88.5678	90.6951	86.1503
Other_15	All	15	94.37	90.0958	87.3706	82.2157	93.1567	88.4422	90.5804	86.0147
Other_16	All	14	94.32	89.7764	87.7847	82.6471	92.9825	88.5678	90.6951	86.1503
Other_17	All	13	94.27	89.7764	87.9917	82.8909	92.9978	88.6935	90.8096	86.286
Other_18	All	12	94.09	89.1374	88.6128	83.5329	92.6407	88.8191	90.9241	86.4218
Other_19	All	11	93.86	88.1789	88.8199	83.6364	92.0601	88.5678	90.6951	86.1503
Other_20	All	10	93.77	87.5399	88.8199	83.5366	91.6667	88.3166	90.4657	85.8791
Other_21	All	9	93.56	87.2204	88.8199	83.4862	91.4712	88.191	90.3509	85.7437
Other_22	All	8	92.41	83.3866	89.0269	83.121	89.2116	86.809	89.0828	84.2587
Other_23	All	7	91.79	82.7476	88.1988	81.962	88.75	86.0553	88.3875	83.4524
Other_24	All	6	91.74	82.7476	88.1988	81.962	88.75	86.0553	88.3875	83.4524
Other_25	All	5	91.32	82.4281	88.4058	82.1656	88.5892	86.0553	88.3875	83.4524
Other_26	All	4	90.84	82.1086	87.9917	81.5873	88.3576	85.6784	88.0389	83.0501
Other_27	All	3	89.35	77.6358	87.1636	79.6721	85.7434	83.4171	85.936	80.6478
Other_28	All	2	87.89	72.524	88.8199	80.7829	83.301	82.4121	84.9957	79.5858
Other_29	All	1	87.24	70.9265	89.0269	80.7273	82.5336	81.9095	84.5243	79.056

## Sheet: Data Sheet 10.2
Model	Samples	Num_ASVs	AUC	Sensitivity	Specificity	PPV	NPV	Accuracy	Accuracy_up	Accuracy_low
Best	All	200	93.52	81.7891	91.5114	86.1953	88.5772	87.6884	89.8908	85.2026
Other_1	All	195	93.54	81.7891	91.5114	86.1953	88.5772	87.6884	89.8908	85.2026
Other_2	All	190	93.57	81.7891	91.3043	85.906	88.5542	87.5628	89.7756	85.0676
Other_3	All	185	93.6	82.4281	91.3043	86	88.9113	87.8141	90.006	85.3378
Other_4	All	180	93.66	82.1086	91.0973	85.6667	88.7097	87.5628	89.7756	85.0676
Other_5	All	175	93.67	81.7891	91.3043	85.906	88.5542	87.5628	89.7756	85.0676
Other_6	All	170	93.69	81.7891	91.3043	85.906	88.5542	87.5628	89.7756	85.0676
Other_7	All	165	93.71	81.7891	91.3043	85.906	88.5542	87.5628	89.7756	85.0676
Other_8	All	160	93.73	81.7891	91.3043	85.906	88.5542	87.5628	89.7756	85.0676
Other_9	All	155	93.75	81.7891	91.0973	85.6187	88.5312	87.4372	89.6604	84.9326
Other_10	All	150	93.8	81.7891	91.0973	85.6187	88.5312	87.4372	89.6604	84.9326
Other_11	All	145	93.8	82.4281	91.0973	85.7143	88.8889	87.6884	89.8908	85.2026
Other_12	All	140	93.82	81.7891	91.0973	85.6187	88.5312	87.4372	89.6604	84.9326
Other_13	All	135	93.84	81.7891	90.8903	85.3333	88.5081	87.3116	89.545	84.7977
Other_14	All	130	93.82	81.7891	90.8903	85.3333	88.5081	87.3116	89.545	84.7977
Other_15	All	125	93.82	82.1086	90.6832	85.0993	88.664	87.3116	89.545	84.7977
Other_16	All	120	93.82	82.4281	90.4762	84.8684	88.8211	87.3116	89.545	84.7977
Other_17	All	115	93.86	83.3866	90.2692	84.7403	89.3443	87.5628	89.7756	85.0676
Other_18	All	110	93.86	83.3866	90.0621	84.466	89.3224	87.4372	89.6604	84.9326
Other_19	All	105	93.87	83.0671	90.0621	84.4156	89.1393	87.3116	89.545	84.7977
Other_20	All	100	93.86	82.7476	90.0621	84.3648	88.9571	87.1859	89.4296	84.6628
Other_21	All	95	93.85	83.0671	90.0621	84.4156	89.1393	87.3116	89.545	84.7977
Other_22	All	90	93.82	83.3866	89.648	83.9228	89.2784	87.1859	89.4296	84.6628
Other_23	All	85	93.79	82.7476	89.441	83.5484	88.8889	86.809	89.0828	84.2587
Other_24	All	80	93.74	83.0671	89.441	83.6013	89.0722	86.9347	89.1985	84.3934
Other_25	All	75	93.7	82.7476	89.441	83.5484	88.8889	86.809	89.0828	84.2587
Other_26	All	70	93.67	82.1086	89.441	83.4416	88.5246	86.5578	88.8513	83.9897
Other_27	All	65	93.62	82.1086	89.234	83.1715	88.501	86.4322	88.7355	83.8553
Other_28	All	60	93.58	82.4281	89.0269	82.9582	88.6598	86.4322	88.7355	83.8553
Other_29	All	55	93.45	82.1086	88.6128	82.3718	88.4298	86.0553	88.3875	83.4524
Other_30	All	50	93.4	82.1086	87.9917	81.5873	88.3576	85.6784	88.0389	83.0501
Other_31	All	45	93.38	82.1086	87.9917	81.5873	88.3576	85.6784	88.0389	83.0501
Other_32	All	40	93.29	81.7891	88.1988	81.7891	88.1988	85.6784	88.0389	83.0501
Other_33	All	35	93.26	81.7891	87.9917	81.5287	88.1743	85.5528	87.9226	82.9162
Other_34	All	30	93.18	81.4696	88.4058	81.9936	88.0412	85.6784	88.0389	83.0501
Other_35	All	29	93.19	81.4696	88.4058	81.9936	88.0412	85.6784	88.0389	83.0501
Other_36	All	28	93.19	81.4696	88.4058	81.9936	88.0412	85.6784	88.0389	83.0501
Other_37	All	27	93.19	81.4696	88.4058	81.9936	88.0412	85.6784	88.0389	83.0501
Other_38	All	26	93.14	81.4696	88.4058	81.9936	88.0412	85.6784	88.0389	83.0501
Other_39	All	25	93.07	81.4696	88.6128	82.2581	88.0658	85.804	88.1552	83.1842
Other_40	All	24	93.03	81.1502	88.8199	82.4675	87.9098	85.804	88.1552	83.1842
Other_41	All	23	92.97	81.1502	88.8199	82.4675	87.9098	85.804	88.1552	83.1842
Other_42	All	22	92.89	81.1502	88.4058	81.9355	87.8601	85.5528	87.9226	82.9162
Other_43	All	21	92.74	80.8307	88.1988	81.6129	87.6543	85.3015	87.6898	82.6484
Other_44	All	20	92.74	80.8307	88.1988	81.6129	87.6543	85.3015	87.6898	82.6484
Other_45	All	19	92.6	79.8722	87.9917	81.1688	87.0902	84.799	87.2234	82.1137
Other_46	All	18	92.47	79.8722	87.7847	80.9061	87.0637	84.6734	87.1066	81.9801
Other_47	All	17	92.44	79.8722	87.7847	80.9061	87.0637	84.6734	87.1066	81.9801
Other_48	All	16	92.4	79.8722	87.7847	80.9061	87.0637	84.6734	87.1066	81.9801
Other_49	All	15	91.9	78.5942	88.4058	81.457	86.4372	84.5477	86.9898	81.8467
Other_50	All	14	91.47	76.0383	87.7847	80.1347	84.9699	83.1658	85.7013	80.382
Other_51	All	13	91.34	75.7188	87.7847	80.0676	84.8	83.0402	85.5838	80.2492
Other_52	All	12	91.19	75.3994	87.5776	79.7297	84.6	82.7889	85.3487	79.9837
Other_53	All	11	90.8	75.0799	87.3706	79.3919	84.4	82.5377	85.1134	79.7184
Other_54	All	10	90.71	76.6773	87.7847	80.2676	85.3119	83.4171	85.936	80.6478
Other_55	All	9	90.71	76.9968	87.7847	80.3333	85.4839	83.5427	86.0534	80.7808
Other_56	All	8	90.65	76.9968	87.7847	80.3333	85.4839	83.5427	86.0534	80.7808
Other_57	All	7	90.39	76.3578	87.5776	79.9331	85.1107	83.1658	85.7013	80.382
Other_58	All	6	90.21	75.0799	87.9917	80.2048	84.493	82.9146	85.4663	80.1164
Other_59	All	5	90.17	75.0799	87.9917	80.2048	84.493	82.9146	85.4663	80.1164
Other_60	All	4	89.72	74.4409	87.7847	79.7945	84.127	82.5377	85.1134	79.7184
Other_61	All	3	89.29	73.8019	87.9917	79.9308	83.8264	82.4121	84.9957	79.5858
Other_62	All	2	89.07	74.1214	87.9917	80	83.9921	82.5377	85.1134	79.7184
Other_63	All	1	88.09	71.885	87.3706	78.6713	82.7451	81.2814	83.934	78.3948

## Sheet: Data Sheet 10.3
Model	Samples	Num_ASVs	AUC	Sensitivity	Specificity	PPV	NPV	Accuracy	Accuracy_up	Accuracy_low
Best	Train	35	94.51	90.9091	85.4037	80.1688	93.5374	87.5706	90.2553	84.4597
Other_1	Train	30	94.5	90.9091	85.0932	79.8319	93.5154	87.3823	90.0861	84.2545
Other_2	Train	29	94.5	90.9091	85.0932	79.8319	93.5154	87.3823	90.0861	84.2545
Other_3	Train	28	94.49	91.3876	84.472	79.2531	93.7931	87.194	89.9167	84.0494
Other_4	Train	27	94.47	91.3876	85.0932	79.9163	93.8356	87.5706	90.2553	84.4597
Other_5	Train	26	94.46	92.823	85.4037	80.4979	94.8276	88.3239	90.9299	85.2827
Other_6	Train	25	94.46	92.823	85.4037	80.4979	94.8276	88.3239	90.9299	85.2827
Other_7	Train	24	94.46	92.823	85.4037	80.4979	94.8276	88.3239	90.9299	85.2827
Other_8	Train	23	94.44	92.823	85.4037	80.4979	94.8276	88.3239	90.9299	85.2827
Other_9	Train	22	94.42	92.823	85.4037	80.4979	94.8276	88.3239	90.9299	85.2827
Other_10	Train	21	94.38	92.3445	85.7143	80.7531	94.5205	88.3239	90.9299	85.2827
Other_11	Train	20	94.38	92.3445	85.7143	80.7531	94.5205	88.3239	90.9299	85.2827
Other_12	Train	19	94.38	92.823	85.7143	80.8333	94.8454	88.5122	91.0979	85.489
Other_13	Train	18	94.39	92.823	85.7143	80.8333	94.8454	88.5122	91.0979	85.489
Other_14	Train	17	94.35	92.823	85.7143	80.8333	94.8454	88.5122	91.0979	85.489
Other_15	Train	16	94.36	92.823	85.7143	80.8333	94.8454	88.5122	91.0979	85.489
Other_16	Train	15	94.35	92.823	85.7143	80.8333	94.8454	88.5122	91.0979	85.489
Other_17	Train	14	94.47	91.866	85.7143	80.6723	94.198	88.1356	90.7615	85.0766
Other_18	Train	13	94.53	91.3876	86.3354	81.2766	93.9189	88.3239	90.9299	85.2827
Other_19	Train	12	94.47	90.9091	86.9565	81.8966	93.6455	88.5122	91.0979	85.489
Other_20	Train	11	94.4	89.9522	86.9565	81.7391	93.0233	88.1356	90.7615	85.0766
Other_21	Train	10	94.18	89.4737	87.2671	82.0175	92.7393	88.1356	90.7615	85.0766
Other_22	Train	9	93.74	86.6029	87.8882	82.2727	90.9968	87.3823	90.0861	84.2545
Other_23	Train	8	93.74	86.6029	87.8882	82.2727	90.9968	87.3823	90.0861	84.2545
Other_24	Train	7	93.06	85.1675	88.1988	82.4074	90.1587	87.0056	89.7471	83.8446
Other_25	Train	6	89.65	77.0335	88.1988	80.9045	85.5422	83.8041	86.8365	80.3899
Other_26	Train	5	89.62	77.0335	88.1988	80.9045	85.5422	83.8041	86.8365	80.3899
Other_27	Train	4	89.52	77.0335	88.1988	80.9045	85.5422	83.8041	86.8365	80.3899
Other_28	Train	3	89.2	76.0766	88.8199	81.5385	85.119	83.8041	86.8365	80.3899
Other_29	Train	2	88.8	75.5981	88.5093	81.0256	84.8214	83.4275	86.4909	79.9865
Other_30	Train	1	86.77	68.8995	88.5093	79.558	81.4286	80.791	84.0567	77.1782

## Sheet: Data Sheet 10.4
Model	Samples	Num_ASVs	AUC	Sensitivity	Specificity	PPV	NPV	Accuracy	Accuracy_up	Accuracy_low
Best	Train	100	93.74	81.8182	90.3727	84.6535	88.4498	87.0056	89.7471	83.8446
Other_1	Train	95	93.73	81.8182	90.3727	84.6535	88.4498	87.0056	89.7471	83.8446
Other_2	Train	90	93.67	81.8182	90.3727	84.6535	88.4498	87.0056	89.7471	83.8446
Other_3	Train	85	93.52	81.8182	90.0621	84.2365	88.4146	86.8173	89.5774	83.64
Other_4	Train	80	93.46	82.2967	89.7516	83.9024	88.6503	86.8173	89.5774	83.64
Other_5	Train	75	93.44	82.2967	89.7516	83.9024	88.6503	86.8173	89.5774	83.64
Other_6	Train	70	93.37	82.2967	89.7516	83.9024	88.6503	86.8173	89.5774	83.64
Other_7	Train	65	93.31	83.7321	89.7516	84.1346	89.4737	87.3823	90.0861	84.2545
Other_8	Train	60	93.24	83.2536	89.7516	84.058	89.1975	87.194	89.9167	84.0494
Other_9	Train	55	93.16	82.7751	89.1304	83.1731	88.8545	86.629	89.4074	83.4356
Other_10	Train	50	93.11	82.2967	89.1304	83.0918	88.5802	86.4407	89.2372	83.2313
Other_11	Train	45	93.05	81.8182	89.1304	83.0097	88.3077	86.2524	89.0669	83.0272
Other_12	Train	40	92.88	81.8182	88.5093	82.2115	88.2353	85.8757	88.7256	82.6197
Other_13	Train	35	92.81	81.8182	88.5093	82.2115	88.2353	85.8757	88.7256	82.6197
Other_14	Train	30	92.63	82.2967	88.5093	82.2967	88.5093	86.064	88.8963	82.8234
Other_15	Train	29	92.63	82.2967	88.5093	82.2967	88.5093	86.064	88.8963	82.8234
Other_16	Train	28	92.57	82.2967	88.5093	82.2967	88.5093	86.064	88.8963	82.8234
Other_17	Train	27	92.5	81.3397	88.8199	82.5243	88	85.8757	88.7256	82.6197
Other_18	Train	26	92.48	81.3397	88.8199	82.5243	88	85.8757	88.7256	82.6197
Other_19	Train	25	92.43	80.3828	88.8199	82.3529	87.4618	85.4991	88.3836	82.2128
Other_20	Train	24	92.4	80.3828	89.1304	82.7586	87.5	85.6874	88.5547	82.4161
Other_21	Train	23	92.32	79.9043	89.441	83.0846	87.2727	85.6874	88.5547	82.4161
Other_22	Train	22	92.27	79.9043	89.441	83.0846	87.2727	85.6874	88.5547	82.4161
Other_23	Train	21	92.01	78.4689	89.1304	82.4121	86.4458	84.9341	87.8694	81.6037
Other_24	Train	20	92.01	78.4689	89.1304	82.4121	86.4458	84.9341	87.8694	81.6037
Other_25	Train	19	91.99	78.4689	89.1304	82.4121	86.4458	84.9341	87.8694	81.6037
Other_26	Train	18	91.82	78.4689	88.5093	81.592	86.3636	84.5574	87.5257	81.1985
Other_27	Train	17	91.74	78.4689	88.8199	82	86.4048	84.7458	87.6976	81.401
Other_28	Train	16	91.64	78.9474	88.5093	81.6832	86.6261	84.7458	87.6976	81.401
Other_29	Train	15	91.15	75.1196	88.8199	81.3472	84.6154	83.4275	86.4909	79.9865
Other_30	Train	14	90.96	75.5981	88.1988	80.6122	84.7761	83.2392	86.318	79.7851
Other_31	Train	13	90.46	73.6842	88.1988	80.2083	83.7758	82.4859	85.6246	78.9806
Other_32	Train	12	90.35	73.2057	88.1988	80.1047	83.5294	82.2976	85.4509	78.7798
Other_33	Train	11	90.31	73.2057	87.8882	79.6875	83.4808	82.1092	85.2771	78.5791
Other_34	Train	10	90.25	73.2057	88.1988	80.1047	83.5294	82.2976	85.4509	78.7798
Other_35	Train	9	90.21	74.6411	87.8882	80	84.2262	82.6742	85.7981	79.1815
Other_36	Train	8	90.19	74.6411	87.8882	80	84.2262	82.6742	85.7981	79.1815
Other_37	Train	7	89.91	74.6411	88.8199	81.25	84.3658	83.2392	86.318	79.7851
Other_38	Train	6	89.76	74.1627	88.8199	81.1518	84.1176	83.0508	86.1448	79.5837
Other_39	Train	5	89.28	72.7273	88.1988	80	83.2845	82.1092	85.2771	78.5791
Other_40	Train	4	89.11	73.2057	88.1988	80.1047	83.5294	82.2976	85.4509	78.7798
Other_41	Train	3	89.05	72.7273	88.1988	80	83.2845	82.1092	85.2771	78.5791
Other_42	Train	2	89.01	73.2057	88.1988	80.1047	83.5294	82.2976	85.4509	78.7798
Other_43	Train	1	87.78	72.2488	87.2671	78.6458	82.8909	81.3559	84.5805	77.7779

## Sheet: Data Sheet 10.5
Model	Samples	Num_ASVs	AUC	Sensitivity	Specificity	PPV	NPV	Accuracy	Accuracy_up	Accuracy_low
Best	Test	35	95.5	86.5385	90.0621	84.9057	91.195	88.6792	92.2303	84.2346
Other_1	Test	30	95.48	87.5	90.0621	85.0467	91.7722	89.0566	92.5475	84.6626
Other_2	Test	29	95.48	87.5	90.0621	85.0467	91.7722	89.0566	92.5475	84.6626
Other_3	Test	28	95.44	87.5	90.0621	85.0467	91.7722	89.0566	92.5475	84.6626
Other_4	Test	27	95.37	87.5	90.0621	85.0467	91.7722	89.0566	92.5475	84.6626
Other_5	Test	26	95.32	87.5	90.0621	85.0467	91.7722	89.0566	92.5475	84.6626
Other_6	Test	25	95.31	87.5	90.0621	85.0467	91.7722	89.0566	92.5475	84.6626
Other_7	Test	24	95.29	87.5	89.441	84.2593	91.7197	88.6792	92.2303	84.2346
Other_8	Test	23	95.26	87.5	89.441	84.2593	91.7197	88.6792	92.2303	84.2346
Other_9	Test	22	95.23	87.5	89.441	84.2593	91.7197	88.6792	92.2303	84.2346
Other_10	Test	21	95.22	88.4615	89.441	84.4037	92.3077	89.0566	92.5475	84.6626
Other_11	Test	20	95.17	88.4615	89.441	84.4037	92.3077	89.0566	92.5475	84.6626
Other_12	Test	19	95.14	88.4615	89.441	84.4037	92.3077	89.0566	92.5475	84.6626
Other_13	Test	18	95.13	88.4615	89.441	84.4037	92.3077	89.0566	92.5475	84.6626
Other_14	Test	17	94.98	87.5	89.441	84.2593	91.7197	88.6792	92.2303	84.2346
Other_15	Test	16	94.97	87.5	89.441	84.2593	91.7197	88.6792	92.2303	84.2346
Other_16	Test	15	94.97	87.5	89.441	84.2593	91.7197	88.6792	92.2303	84.2346
Other_17	Test	14	94.89	87.5	89.441	84.2593	91.7197	88.6792	92.2303	84.2346
Other_18	Test	13	94.86	88.4615	89.441	84.4037	92.3077	89.0566	92.5475	84.6626
Other_19	Test	12	94.67	88.4615	90.6832	85.9813	92.4051	89.8113	93.1776	85.5228
Other_20	Test	11	94.68	88.4615	91.3043	86.7925	92.4528	90.1887	93.4903	85.9551
Other_21	Test	10	94.49	87.5	91.3043	86.6667	91.875	89.8113	93.1776	85.5228
Other_22	Test	9	94.06	86.5385	91.3043	86.5385	91.3043	89.434	92.8633	85.092
Other_23	Test	8	94.06	86.5385	91.3043	86.5385	91.3043	89.434	92.8633	85.092
Other_24	Test	7	93.66	83.6538	91.9255	87	89.697	88.6792	92.2303	84.2346
Other_25	Test	6	90.47	77.8846	90.6832	84.375	86.3905	85.6604	89.6484	80.853
Other_26	Test	5	90.43	77.8846	90.0621	83.5052	86.3095	85.283	89.3208	80.435
Other_27	Test	4	90.32	77.8846	90.0621	83.5052	86.3095	85.283	89.3208	80.435
Other_28	Test	3	89.95	76.9231	90.6832	84.2105	85.8824	85.283	89.3208	80.435
Other_29	Test	2	89.51	73.0769	90.6832	83.5165	83.908	83.7736	88.0011	78.7721
Other_30	Test	1	88.18	69.2308	91.3043	83.7209	82.1229	82.6415	87.0022	77.5338

## Sheet: Data Sheet 10.6
Model	Samples	Num_ASVs	AUC	Sensitivity	Specificity	PPV	NPV	Accuracy	Accuracy_up	Accuracy_low
Best	Test	100	94.73	78.8462	90.6832	84.5361	86.9048	86.0377	89.975	81.2719
Other_1	Test	95	94.69	78.8462	90.6832	84.5361	86.9048	86.0377	89.975	81.2719
Other_2	Test	90	94.68	79.8077	90.6832	84.6939	87.4251	86.4151	90.3006	81.6919
Other_3	Test	85	94.6	78.8462	90.6832	84.5361	86.9048	86.0377	89.975	81.2719
Other_4	Test	80	94.55	79.8077	89.441	83	87.2727	85.6604	89.6484	80.853
Other_5	Test	75	94.52	77.8846	89.441	82.6531	86.2275	84.9057	88.9923	80.0179
Other_6	Test	70	94.52	77.8846	89.441	82.6531	86.2275	84.9057	88.9923	80.0179
Other_7	Test	65	94.51	78.8462	89.441	82.8283	86.747	85.283	89.3208	80.435
Other_8	Test	60	94.45	78.8462	89.441	82.8283	86.747	85.283	89.3208	80.435
Other_9	Test	55	94.33	78.8462	89.441	82.8283	86.747	85.283	89.3208	80.435
Other_10	Test	50	94.31	78.8462	89.441	82.8283	86.747	85.283	89.3208	80.435
Other_11	Test	45	94.33	78.8462	89.441	82.8283	86.747	85.283	89.3208	80.435
Other_12	Test	40	94.24	79.8077	88.8199	82.1782	87.1951	85.283	89.3208	80.435
Other_13	Test	35	94.18	79.8077	88.8199	82.1782	87.1951	85.283	89.3208	80.435
Other_14	Test	30	94.11	80.7692	88.8199	82.3529	87.7301	85.6604	89.6484	80.853
Other_15	Test	29	94.11	80.7692	88.8199	82.3529	87.7301	85.6604	89.6484	80.853
Other_16	Test	28	94.09	80.7692	88.1988	81.5534	87.6543	85.283	89.3208	80.435
Other_17	Test	27	94.09	80.7692	88.1988	81.5534	87.6543	85.283	89.3208	80.435
Other_18	Test	26	94.12	80.7692	88.8199	82.3529	87.7301	85.6604	89.6484	80.853
Other_19	Test	25	94.11	80.7692	88.8199	82.3529	87.7301	85.6604	89.6484	80.853
Other_20	Test	24	94.11	80.7692	88.8199	82.3529	87.7301	85.6604	89.6484	80.853
Other_21	Test	23	94.05	80.7692	88.8199	82.3529	87.7301	85.6604	89.6484	80.853
Other_22	Test	22	94.03	79.8077	88.8199	82.1782	87.1951	85.283	89.3208	80.435
Other_23	Test	21	93.91	79.8077	88.8199	82.1782	87.1951	85.283	89.3208	80.435
Other_24	Test	20	93.91	79.8077	88.8199	82.1782	87.1951	85.283	89.3208	80.435
Other_25	Test	19	93.94	79.8077	88.8199	82.1782	87.1951	85.283	89.3208	80.435
Other_26	Test	18	93.84	79.8077	88.8199	82.1782	87.1951	85.283	89.3208	80.435
Other_27	Test	17	93.81	77.8846	88.8199	81.8182	86.1446	84.5283	88.6628	79.6018
Other_28	Test	16	93.72	76.9231	88.8199	81.6327	85.6287	84.1509	88.3324	79.1865
Other_29	Test	15	92.92	74.0385	88.8199	81.0526	84.1176	83.0189	87.336	77.9457
Other_30	Test	14	92.62	73.0769	89.441	81.7204	83.7209	83.0189	87.336	77.9457
Other_31	Test	13	92.1	73.0769	88.8199	80.8511	83.6257	82.6415	87.0022	77.5338
Other_32	Test	12	91.93	73.0769	88.8199	80.8511	83.6257	82.6415	87.0022	77.5338
Other_33	Test	11	91.85	72.1154	88.8199	80.6452	83.1395	82.2642	86.6677	77.1225
Other_34	Test	10	91.77	72.1154	88.8199	80.6452	83.1395	82.2642	86.6677	77.1225
Other_35	Test	9	91.67	72.1154	90.0621	82.4176	83.3333	83.0189	87.336	77.9457
Other_36	Test	8	91.69	71.1538	90.0621	82.2222	82.8571	82.6415	87.0022	77.5338
Other_37	Test	7	91.44	71.1538	90.0621	82.2222	82.8571	82.6415	87.0022	77.5338
Other_38	Test	6	91.21	71.1538	90.0621	82.2222	82.8571	82.6415	87.0022	77.5338
Other_39	Test	5	90.7	70.1923	89.441	81.1111	82.2857	81.8868	86.3324	76.7121
Other_40	Test	4	90.43	69.2308	90.0621	81.8182	81.9209	81.8868	86.3324	76.7121
Other_41	Test	3	90.4	70.1923	90.0621	82.0225	82.3864	82.2642	86.6677	77.1225
Other_42	Test	2	90.38	70.1923	90.0621	82.0225	82.3864	82.2642	86.6677	77.1225
Other_43	Test	1	88.86	65.3846	90.6832	81.9277	80.2198	80.7547	85.322	75.485
