# Supplementary material for: The salivary microbiome as a diagnostic biomarker of periodontitis: a 16S multi-batch study before and after the removal of batch effects
Source: Front Cell Infect Microbiol. 2024 Jul 12;14:1405699. doi: 10.3389/fcimb.2024.1405699 (PMC11272481; doi:10.3389/fcimb.2024.1405699)
Supplement: Supplementary Figure 1 — Performance of methods for removing the batch effects in four abundance filters. PLS-DA, partial least-squares discriminant analysis; RUVIV, remove unwanted variation IV; sPLS-DA, sparse partial least-squares discriminant analysis. [file DataSheet_1.zip › 00_Data_Sheet/Data_Sheet_2.xlsx]

## Sheet: Titles. Abbreviations
Data Sheet 2. Terms employed in the database searches and for punctuation of the candidate articles.
Data Sheet 2.1. List of words used to identify Illumina sequencing-based studies on the salivary microbiome.
All words from field 1 were searched together with all words in field 2 (Boolean operator AND), making a total of 80 search combinations.
Data Sheet 2.2. List of words in seven different sets used for punctuation of the candidate articles.
Each word in the abstract that belonged to the “oral health”, “gene” and “microbiome” categories received 100 points. Words from the rest of groups received one point each.
arsv(s)	Agglomerate ribosomal sequence variant
agp	Aggressive periodontitis
a-diversity	alpha-diversity
asv(s)	Amplicon sequence variant
bop	Bleeding on probing
chp	Chronic periodontitis
cal	Clinical attachment loss
gcf	Gingival crevicular fluid
ngs	Next-generation sequencing
otu(s)	Operational taxonomic unit(s)
pcoa	Principal coordinates analysis
ppd	Probing pocket depth
qiime	Quantitative insights into microbial ecology
rdna	Ribosomal deoxyribonucleic acid
rrna	Ribosomal ribonucleic acid
UniFrac	Unique fraction metric
v	Variable
zotu(s)	Zero-radius operational taxonomic unit(s)

## Sheet: Data Sheet 2.1
Field 1	Field 2
periodontal disease*	sequence analysis
periodontitis	sequenc*
gingivitis	next generation sequencing
peri-implantitis	Illumina
oral* health*	16S
periodontal*	amplicon
saliva*	OTU
dental plaque*	variant
supragingival
subgingival
submucosal
crevicular fluid
oral microbiome
oral microbiota
mouth

## Sheet: Data Sheet 2.2
Oral health condition	Sample	Oral related	16S rRNA gene	Platform	Microbiome	Review
agp	buccal mucosa	oral	16s rrna-based	high throughput	97% sequence similarity	review
attachment level	cheek	buccal	16s rdna-based	high-throughput	97% similarity	meta-analysis
attachment loss	cheeks	caries	16s	illumina	a diversity	systematic
bleeding index	curette	cariogenic	16s rdna	miseq	a-diversity
bleeding on probing	curettes	cigarette	16s rrna	hiseq	agglomerate ribosomal sequence variant
bop	non-stimulated	cigarettes	hypervariable	next generation sequencing	agglomerate ribosomal sequence variants
cal	oral mucosa	clinical health	region	next-generation sequencing	alpha diversity
chp	oral swab	clinical index	v1	ngs	alpha-diversity
crevicular fluid	oral swabs	clinical indexes	v1v2	paired end	amplicon sequence variant
gcf	oral tissue	clinical parameter	v1-v2	paired-end	amplicon sequence variants
gingiva	oral tissues	clinical parameters	v1v3	sequence	archaea
gingival	paper point	clinically healthy	v1-v3	sequenced	archaeal
gingival inflammation	paper points	dental	v1v4	sequencing	arsv
gingivitis	salivary	dentist	v1-v4		arsvs
mouthwash	salivas	dentistry	v1v5		asv
nonsmoker	scrape	implant	v1-v5		asvs
non-smoker	scrapes	implants	v1v6		bacteria
nonsmokers	scraping	interproximal	v1-v6		bacterial
non-smokers	stimulated	lingual	v1v7		Beta diversity
nonsmoking	subgingival biofilm	mechanical debridment	v1-v7		beta-diversity
non-smoking	subgingival/submucosal	mouth	v1v8		communities
oral health	unstimulated	oral hygiene	v1-v8		community
orally healthy	gingival tissue	palatal	v1v9		dada2
periimplantitis	gingival tissues	peri-implant	v1-v9		diversity
peri-implantitis		root planning	v2		dysbiosis
periodontal		sulcus	v2v3		flora
periodontal disease		teeth	v2-v3		microbial
periodontal diseases		tooth	v2v4		microbiome
periodontal health			v2-v4		microbiota
periodontal lesion			v2v5		microflora
periodontal lesions			v2-v5		mothur
periodontal therapy			v2v6		oligotype
periodontal treatment			v2-v6		operational taxonomic unit
periodontally			v2v7		operational taxonomic units
periodontally healthy			v2-v7		otu
periodontitis			v2v8		otus
periodontium			v2-v8		pcoa
pocket probing depth			v2v9		periopathogen
ppd			v2-v9		periopathogens
probing depth			v3		polymicrobial
probing pocket depth			v3v4		qiime
saliva			v3-v4		richness
smoker			v3v5		taxa
smokers			v3-v5		taxonomic
smoking			v3v6		taxonomy
sub			v3-v6		UniFrac
sub-			v3v7		zotu
subgingiva			v3-v7		zotus
subgingival			v3v8		evenness
sub-gingival			v3-v8		dysbiotic
subgingival plaque			v3v9
submucosa			v3-v9
submucosal			v4
sub-mucosal			v4v5
supra			v4-v5
supra-			v4v6
supragingiva			v4-v6
supragingival			v4v7
supra-gingival			v4-v7
supragingival plaque			v4v8
tooth loss			v4-v8
pocket depth			v4v9
			v4-v9
			v5
			v5v6
			v5-v6
			v5v7
			v5-v7
			v5v8
			v5-v8
			v5v9
			v5-v9
			v6
			v6v7
			v6-v7
			v6v8
			v6-v8
			v6v9
			v6-v9
			v7
			v7v8
			v7-v8
			v7v9
			v7-v9
			v8
			v8v9
			v8-v9
			v9
