# Supplementary material for: The salivary microbiome as a diagnostic biomarker of periodontitis: a 16S multi-batch study before and after the removal of batch effects
Source: Front Cell Infect Microbiol. 2024 Jul 12;14:1405699. doi: 10.3389/fcimb.2024.1405699 (PMC11272481; doi:10.3389/fcimb.2024.1405699)
Supplement: Supplementary Figure 1 — Performance of methods for removing the batch effects in four abundance filters. PLS-DA, partial least-squares discriminant analysis; RUVIV, remove unwanted variation IV; sPLS-DA, sparse partial least-squares discriminant analysis. [file DataSheet_1.zip › 00_Data_Sheet/Data_Sheet_4.xlsx]

## Sheet: Titles. Abbreviations
Data Sheet 4. Investigations obtained through the searches of the electronic databases and the reason for their exclusion, if applicable.
Data Sheet 4.1. List of the 1159 articles obtained through the searches of the electronic databases that were partially or fully evaluated and the reason for their exclusion, if applicable.
Data Sheet 4.2. Summary of reasons for exclusion of the abstract-rejected articles.
Data Sheet 4.3. Summary of reasons for exclusion of the full-text-rejected articles.
DGGE	Denaturing gradient gel electrophoresis
doi	Digital object identifier
FISH	Fluorescent in situ hybridization
HOMIM	Human oral microbe identification microarray
HOMINGS	Human oral microbe identification using next-generation sequencing
ITS	Internal transcribed spacer
LiPA	Line probe assay
Num	Number
PacBio	Pacific Biosciences
PCR	Polymerase chain reaction
PGM	Personal genome machine
PMID	PubMed unique identifier
rRNA	Ribosomal ribonucleic acid
SSCP	Single-strand conformation polymorphism
T-RFLP	Terminal-restriction fragment length polymorphism

## Sheet: Data Sheet 4.1
Total diverse words	Oral health	Sample	Oral related	Gene	Plataform	Microbiome	Review	PMID	Read	Exclusion reason	Title	doi
2101	800	0	1	100	0	1200	0	25283067	ABSTRACT	No Illumina sequencing; 454 technology	Subgingival microbiome in smokers and non-smokers in Korean chronic periodontitis patients.
1910	700	1	6	0	3	1200	0	31102416	FULL	No saliva samples	Intra-oral single-site comparisons of periodontal and peri-implant microbiota in health and disease.
1908	700	0	2	200	6	1000	0	29668720	FULL	No saliva samples	Do we treat our patients or rather periodontal microbes with adjunctive antibiotics in periodontal therapy? A 16S rDNA microbial community analysis.
1903	700	0	3	300	0	900	0	23967169	ABSTRACT	No illumina sequencing; 454 technology	Bacterial community development in experimental gingivitis.
1805	700	0	0	300	5	800	0	27080859	ABSTRACT	No human; animal; horses	The microbiome associated with equine periodontitis and oral health.
1803	600	0	2	200	1	1000	0	27330858	ABSTRACT	No Illumina sequencing; Ion Torrent PGM	The oral microbiome of patients with axial spondyloarthritis compared to healthy individuals.
1801	1300	0	0	100	1	400	1	30231060	FULL	No sequence deposit/archive; no access num	Subgingival microbiome of rheumatoid arthritis patients in relation to their disease status and periodontal health.
1603	900	0	1	0	2	700	0	32547651	FULL	No saliva samples	Microbial and metabolomic analysis of gingival crevicular fluid in general chronic periodontitis patients: lessons for a predictive, preventive, and personalized medical approach.
1502	800	0	1	100	1	600	0	28260061	FULL	No saliva samples	Subgingival dysbiosis in smoker and non‑smoker patients with chronic periodontitis.
1706	600	0	5	300	1	800	0	29666288	FULL	The 16S rRNA gene region targeted is different to V3V4; V4V5	Microbiota and Metatranscriptome Changes Accompanying the Onset of Gingivitis.
1706	600	0	3	200	3	900	0	32777190	FULL	No sequence deposit/archive; no access num	Subgingival Microbiota during Healthy Pregnancy and Pregnancy Gingivitis.
1705	200	0	1	600	4	900	0	26437933	FULL	No sequence deposit/archive; no access num	An accurate and efficient experimental approach for characterization of the complex oral microbiota.
1704	900	0	3	100	1	700	0	26468081	FULL	No Illumina sequencing; 454 technology	Towards microbiome transplant as a therapy for periodontitis: an exploratory study of periodontitis microbial signature contrasted by oral health, caries and edentulism.
1702	600	0	2	100	0	1000	0	23578286	FULL	No Illumina sequencing; cloning and sequencing	Comparative analysis of oral treponemes associated with periodontal health and disease.
1702	300	0	0	300	2	1100	0	22870235	ABSTRACT	No Illumina sequencing; Ion Torrent PGM	Bacterial community shift in treated periodontitis patients revealed by ion torrent 16S rRNA gene amplicon sequencing.
1701	700	0	0	300	1	700	0	31376290	FULL	No sequence deposit/archive; no access num	Microbiome in maintained periodontitis and its shift over a single maintenance interval of 3 months.
1701	600	0	0	100	1	1000	0	25814980	ABSTRACT	No Illumina sequencing; 454 technology	Subgingival microbiota in health compared to periodontitis and the influence of smoking.
1606	200	0	2	300	4	1100	0	33448446	FULL	No assessment of the periodontal health condition	Microbial ecology and predicted metabolic pathways in various oral environments from patients with acute endodontic infections.
1604	600	1	1	100	2	900	0	29685214	ABSTRACT	No human; animal; bovine	Microbiomes associated with bovine periodontitis and oral health.
1604	100	0	0	600	4	900	0	32788589	FULL	No assessment of the periodontal health condition	Influence of 16S rRNA target region on the outcome of microbiome studies in soil and saliva samples.
1404	500	0	3	400	1	500	0	30701137	FULL	No saliva samples	Increased tooth brushing frequency is associated with reduced gingival pocket bacterial diversity in patients with intracranial aneurysms.
1603	1300	0	2	100	1	200	0	28631250	FULL	No Illumina sequencing; ABI PRISM Genetic Analyzer technology	Lactobacillus salivarius NK02: a Potent Probiotic for Clinical Application in Mouthwash.
1603	1000	0	2	100	1	500	0	33141988	FULL	No sequence deposit/archive; no access num	Subgingival microbiome is associated with alveolar bone loss measured 5 years later in postmenopausal women.
1306	700	1	2	200	3	400	0	30915280	FULL	No saliva samples	Comparison of Subgingival and Buccal Mucosa Microbiome in Chronic and Aggressive Periodontitis: A Pilot Study.
1603	700	1	1	100	1	800	0	28744486	FULL	The 16S rRNA gene region targeted is different to V3V4; V4V5	Multi-omics Analysis of Periodontal Pocket Microbial Communities Pre- and Posttreatment.
1603	700	0	2	100	1	800	0	32991620	FULL	Pool of oral samples	Bacterial diversity and prevalence of antibiotic resistance genes in the oral microbiome.
1603	400	0	1	400	2	800	0	33742692	FULL	No sequence deposit/archive; no access num	Nitrate-rich diet alters the composition of the oral microbiota in periodontal recall patients.
1603	400	0	2	300	1	900	0	32490546	FULL	No sequence deposit/archive; no access num	Well-maintained patients with a history of periodontitis still harbor a more dysbiotic microbiome than health.
1603	100	1	1	400	1	1100	0	20920195	ABSTRACT	No illumina sequencing; 454 technology	Study of inter- and intra-individual variations in the salivary microbiota.
1602	600	0	1	100	1	900	0	29312828	FULL	Patients with orthodontic treatment	Profiling of subgingival plaque biofilm microbiota in female adult patients with clear aligners: a three-month prospective study.
1600	1600	0	0	0	0	0	0	12211491	ABSTRACT	No oral microbiome study	Effect of locally delivered minocycline micropheres on markers of bone resorption	10.1902/jop.2002.73.8.835
1600	500	0	0	400	0	700	0	NA	ABSTRACT	No illumina sequencing; 454 technology	A preliminary study on bacterial composition in the subgingival plaque of woman with periodontitis during pregnancy and menopause y	10.22438/JEB/41/4/MRN-1385
1509	100	1	3	100	5	1300	0	30662876	FULL	No assessment of the periodontal health condition	The Oral Microbiome in the Elderly With Dental Caries and Health.
1508	300	1	4	400	3	800	0	30875283	FULL	No sequence deposit/archive; no access num	Oral microbial dysbiosis in patients with Kostmann syndrome.
1508	100	1	4	400	3	1000	0	30967114	ABSTRACT	Endodontic-related pathologies/samples	Microbiota in the apical root canal system of tooth with apical periodontitis.
1507	600	0	1	400	6	500	0	32477961	FULL	The 16S rRNA gene region targeted is different to V3V4; V4	Significant Short-Term Shifts in the Microbiomes of Smokers With Periodontitis After Periodontal Therapy With Amoxicillin & Metronidazole as Revealed by 16S rDNA Amplicon Next Generation Sequencing.
1506	100	2	1	400	3	1000	0	27770517	ABSTRACT	No illumina sequencing; 454 technology	Microbiological and bioinformatics analysis of primary Sjogren's syndrome patients with normal salivation.
1505	900	0	4	100	1	500	0	33441919	ABSTRACT	No Illumina sequencing; Oxford Nanopore technology	The impact of smoking different tobacco types on the subgingival microbiome and periodontal health: a pilot study.
1505	400	0	1	100	4	1000	0	31329044	FULL	No sequence deposit/archive; no access num	The Subgingival Microbiome Relationship to Periodontal Disease in Older Women.
1505	300	0	1	200	4	1000	0	26480660	ABSTRACT	Article in chinese	[Study on Microbial Diversity of Peri-implantitis Subgingival by High-throughput Sequencing].
1504	1300	1	2	100	1	100	0	22232720	ABSTRACT	No Illumina sequencing; cloning and sequencing	Impact of supragingival therapy on subgingival microbial profile in smokers versus non-smokers with severe chronic periodontitis.
1504	900	1	2	100	1	500	0	28369125	ABSTRACT	No Illumina sequencing; Ion Torrent PGM	Relative abundance of total subgingival plaque-specific bacteria in salivary microbiota reflects the overall periodontal condition in patients with periodontitis.
1504	800	0	2	200	2	500	0	27520811	FULL	The 16S rRNA gene region targeted is different to V3V4; V4V5	Distinguishing the Signals of Gingivitis and Periodontitis in Supragingival Plaque: a Cross-Sectional Cohort Study in Malawi.
1504	800	1	2	100	1	600	0	32026584	FULL	Periodontal health conditions non distinguishable by study group	Dysbiosis of the Oral Ecosystem in Severe Congenital Neutropenia Patients.
1504	700	2	2	200	0	600	0	24846382	FULL	No Illumina sequencing; Ion Torrent PGM	Altered oral viral ecology in association with periodontal disease.
1504	700	0	3	100	1	700	0	25012901	FULL	No Illumina sequencing; 454 technology	The subgingival microbiome of clinically healthy current and never smokers.
1504	500	1	3	100	0	900	0	31677272	FULL	No Illumina sequencing; 454 technology	Pyrosequencing of the subgingival microbiome in peri-implantitis after non-surgical mechanical debridement therapy.
1504	300	0	2	500	2	700	0	25452281	FULL	No sequence deposit/archive; no access num	High-resolution taxonomic profiling of the subgingival microbiome for biomarker discovery and periodontitis diagnosis.
1503	600	1	1	100	1	800	0	32371264	FULL	No access num	Composition and function of oral microbiota between gingival squamous cell carcinoma and periodontitis.
1503	500	1	1	400	1	600	0	29999529	FULL	No sequence deposit/archive; no access num	The salivary microbiome of diabetic and non-diabetic adults with periodontal disease.
1503	500	0	1	200	2	800	0	21188149	ABSTRACT	No illumina sequencing; 454 technology	Disordered microbial communities in the upper respiratory tract of cigarette smokers.
1503	100	1	1	400	1	1000	0	22900048	FULL	No Illumina sequencing; 454 technology	The relation between oral Candida load and bacterial microbiome profiles in Dutch older adults.
1503	100	0	3	400	0	1000	0	27499752	FULL	No Illumina sequencing; 454 technology	Bacterial Diversity and Community Structure of Supragingival Plaques in Adults with Dental Health or Caries Revealed by 16S Pyrosequencing.
1502	900	0	0	100	2	500	0	33329431	FULL	The 16S rRNA gene region targeted is different to V3V4; V4	Alterations and Correlations in Microbial Community and Metabolome Characteristics in Generalized Aggressive Periodontitis.
1502	800	0	1	100	1	600	0	25139209	ABSTRACT	No Illumina sequencing; cloning and sequencing	Smoking decreases structural and functional resilience in the subgingival ecosystem.
1306	600	3	2	300	1	400	0	28095925	FULL	Accepted	The effect of cigarette smoking on the oral and nasal microbiota.
1502	600	0	2	100	0	800	0	26507828	ABSTRACT	No human; animal; dogs	A longitudinal assessment of changes in bacterial community composition associated with the development of periodontal disease in dogs.
1502	600	0	1	200	1	700	0	29339824	FULL	The 16S rRNA gene region targeted is different to V3V4; V4	Oral microbiota of periodontal health and disease and their changes after nonsurgical periodontal therapy.
1502	500	0	0	0	2	1000	1	33226731	FULL	Review. Bibliography reviewed	Subgingival fungi, Archaea, and viruses under the omics loupe.
1407	500	0	3	300	4	600	0	28780383	FULL	No sequence deposit/archive; no access num	Microbiome of peri-implantitis affected and healthy dental sites in patients with a history of chronic periodontitis.
1406	100	2	3	300	1	1000	0	34135868	FULL	No assessment of the periodontal health condition	Compositional Differences in the Oral Microbiome of E-cigarette Users.
1405	700	1	2	0	2	700	0	32922678	ABSTRACT	No Illumina sequencing; Ion Torrent PGM	A case study of salivary microbiome in smokers and non-smokers in Hungary: analysis by shotgun metagenome sequencing.
1405	600	0	0	300	5	500	0	27732961	FULL	No sequence deposit/archive; no access num	The microbial community shifts of subgingival plaque in patients with generalized aggressive periodontitis following non-surgical periodontal therapy: a pilot study.
1405	600	1	2	100	2	700	0	26907866	FULL	No Illumina sequencing; Ion Torrent PGM	Bacterial diversity in saliva and oral health-related conditions: the Hisayama Study.
1405	400	1	3	300	1	700	0	33251163	ABSTRACT	Children	Salivary Oral Microbiome of Children With Juvenile Idiopathic Arthritis: A Norwegian Cross-Sectional Study.
1405	200	0	1	200	4	1000	0	31750624	FULL	No assessment of the periodontal health condition	Oral microbial community composition is associated with pancreatic cancer: A case-control study in Iran.
1208	500	0	3	100	5	600	0	30851050	FULL	No saliva samples	No differences in microbiome changes between anti-adhesive and antibacterial ingredients in toothpastes during periodontal therapy.
1404	500	1	2	0	1	900	0	22152152	FULL	No Illumina sequencing; 454 technology	No information regarding oral health+L67
1404	400	0	3	100	1	900	0	26124222	FULL	No Illumina sequencing; 454 technology	The Influence of Smoking on the Peri-Implant Microbiome.
1404	200	1	1	300	2	900	0	32245419	FULL	No assessment of the periodontal health condition	Dysbiosis of saliva microbiome in patients with oral lichen planus.
1404	100	1	1	300	2	1000	0	29899737	FULL	No assessment of the periodontal health condition	Dysbiosis and Ecotypes of the Salivary Microbiome Associated With Inflammatory Bowel Diseases and the Assistance in Diagnosis of Diseases Using Oral Bacterial Profiles.
1403	500	0	1	100	2	800	0	33158898	FULL	In-vitro	Manipulation of Saliva-Derived Microcosm Biofilms To Resemble Dysbiotic Subgingival Microbiota.
1403	800	1	2	0	0	600	0	31781106	ABSTRACT	No 16S rRNA gene amplicon sequencing; checkerboard DNA-DNA hybridization	Host-Microbial Interactions in Systemic Lupus Erythematosus and Periodontitis	10.3389/fimmu.2019.02602
1403	800	1	1	0	1	600	0	34001282	ABSTRACT	No human; animal; dogs	Microbiota populations in supragingival plaque, subgingival plaque, and saliva habitats of adult dogs.
1403	700	1	1	200	1	500	0	30597136	FULL	No sequence deposit/archive; no access num	Characterizing the Subgingival Microbiome of Pregnant African American Women.
1403	500	0	0	100	3	800	0	28808698	FULL	No sequence deposit/archive; no access num	Subgingival Microbiome of Gingivitis in Chinese Undergraduates.
1403	400	1	1	100	1	900	0	32993533	FULL	No sequence deposit/archive; no access num	Salivary microbiome in patients undergoing hemodialysis and its associations with the duration of the dialysis.
1403	200	1	1	300	1	900	0	26641451	ABSTRACT	No illumina sequencing; 454 technology	Oral Microbiota and Risk for Esophageal Squamous Cell Carcinoma in a High-Risk Area of China.
1403	200	1	1	200	1	1000	0	28993578	FULL	No sequence deposit/archive; no access num	Characterizations of oral microbiota in elderly nursing home residents with diabetes.
1403	0	1	1	300	1	1100	0	32005194	FULL	No assessment of the periodontal health condition	Gestational diabetes and the human salivary microbiota: a longitudinal study during pregnancy and postpartum.
1403	0	0	1	400	2	1000	0	31951641	FULL	No assessment of the periodontal health condition	Signatures of oral microbiome in HIV-infected individuals with oral Kaposi's sarcoma and cell-associated KSHV DNA.
1402	1000	0	1	0	1	400	0	12013348	FULL	No oral microbiome study	Antimicrobial effects of mechanical debridement.
1402	800	0	0	100	2	500	0	23489056	FULL	No Illumina sequencing; 454 technology	Subgingival microbiome in smokers and non-smokers in periodontitis: an exploratory study using traditional targeted techniques and a next-generation sequencing.
1402	500	0	1	0	1	900	0	33964928	FULL	The 16S rRNA gene region targeted is different to V3V4; V1V3	Subgingival microbiome of deep and shallow periodontal sites in patients with rheumatoid arthritis: a pilot study.
1402	500	0	1	200	1	700	0	30710838	FULL	No sequence deposit/archive; no access num	Comparison of the oral microbiome of patients with generalized aggressive periodontitis and periodontitis-free subjects.
1402	500	0	1	100	1	800	0	25398868	FULL	No Illumina sequencing; 454 technology	Dysbiosis and alterations in predicted functions of the subgingival microbiome in chronic periodontitis.
1402	300	0	0	400	2	700	0	32748845	FULL	No sequence deposit/archive; no access num	The Subgingival Microbiome in Patients with Down Syndrome and Periodontitis.
1401	500	1	0	100	0	800	0	33690899	FULL	Similar re-analysis. Bibliography reviewed	Microbial signatures of health, gingivitis, and periodontitis.
1401	400	0	1	400	0	600	0	26412568	ABSTRACT	No illumina sequencing; 454 technology	Oral microbiome in chinese patients with aggressive periodontitis and their family members.
1401	300	0	1	100	0	1000	0	28434085	ABSTRACT	No illumina sequencing; 454 technology	Exploring the oral microflora of preschool children.
1401	300	0	0	700	1	400	0	21738596	ABSTRACT	No Illumina sequencing; 454 technology and cloning and sequencing	Target region selection is a critical determinant of community fingerprints generated by 16S pyrosequencing.
1400	1100	0	0	100	0	200	0	17877747	FULL	No oral microbiome study	Clinical characteristics and microbiota of progressing slight chronic periodontitis in adults.
1400	800	0	0	300	0	300	0	26605793	ABSTRACT	No human; animal; cats	A Pyrosequencing Investigation of Differences in the Feline Subgingival Microbiota in Health, Gingivitis and Mild Periodontitis.
1308	100	1	4	300	3	900	0	26368937	FULL	No assessment of the periodontal health condition	The Oral Microbiome of Denture Wearers Is Influenced by Levels of Natural Dentition.
1307	100	0	3	300	4	900	0	30356779	ABSTRACT	Endodontic-related pathologies/samples	Root Microbiota in Primary and Secondary Apical Periodontitis.
1203	600	1	2	0	0	600	0	NA	FULL	No saliva samples	Identification of potential oral microbial biomarkers for the diagnosis of periodontitis.	10.3390/jcm9051549
1203	300	2	0	100	1	800	0	28945499	FULL	No saliva samples	Complex Intratissue Microbiota Forms Biofilms in Periodontal Lesions.
1306	400	0	6	100	0	800	0	26146997	ABSTRACT	No illumina sequencing; 454 technology	The Oral Bacterial Communities of Children with Well-Controlled HIV Infection and without HIV Infection.
1306	300	0	2	100	4	900	0	25225610	FULL	The 16S rRNA gene region targeted is different to V3V4; V3	Bacterial community composition of chronic periodontitis and novel oral sampling sites for detecting disease indicators.
1306	200	1	1	300	4	800	0	33835762	ABSTRACT	Children	High-throughput sequencing identifies salivary microbiota in Chinese caries-free preschool children with primary dentition.
1306	200	1	2	300	3	800	0	32111160	ABSTRACT	No human; animal; dogs	The canine oral microbiome: variation in bacterial populations across different niches.
1305	700	0	4	300	1	300	0	30259511	FULL	No sequence deposit/archive; no access num	Smoking habit modulates peri-implant microbiome: A case-control study.
1305	100	0	0	300	5	900	1	31175864	FULL	No assessment of the periodontal health condition	Analysis of Transcriptionally Active Bacteria Throughout the Gastrointestinal Tract of Healthy Individuals.
1305	0	0	2	300	3	1000	1	32286907	FULL	Review. Bibliography reviewed	Profiling of Oral Bacterial Communities.
1304	500	0	3	0	1	800	0	33295858	FULL	Review. Bibliography reviewed	Understanding the microbial components of periodontal diseases and periodontal treatment-induced microbiological shifts.
1304	500	0	1	400	3	400	0	31199220	ABSTRACT	No Illumina sequencing; Ion Torrent PGM	Analysis of the effect of smoking on the buccal microbiome using next-generation sequencing technology.
1304	500	1	2	300	1	500	0	11371542	FULL	No Illumina sequencing; ABI PRISM Genetic Analyzer technology	Bacterial diversity in human subgingival plaque.
1304	500	0	1	100	3	700	0	29513935	FULL	The 16S rRNA gene region targeted is different to V3V4; V1V3	Dysbiotic Subgingival Microbial Communities in Periodontally Healthy Patients With Rheumatoid Arthritis.
1304	400	0	1	300	3	600	0	29384870	FULL	No sequence deposit/archive; no access num	Diversity analysis of subgingival microbial bacteria in peri-implantitis in Uygur population.
1304	300	2	2	100	0	900	0	29631628	FULL	No Illumina sequencing; 454 technology	Characterizing oral microbial communities across dentition states and colonization niches.
1304	300	1	2	400	1	600	0	29979786	ABSTRACT	Children	Distinctions and associations between the microbiota of saliva and supragingival plaque of permanent and deciduous teeth.
1304	200	0	1	300	3	800	0	30065718	FULL	No sequence deposit/archive; no access num	Microbial Similarity and Preference for Specific Sites in Healthy Oral Cavity and Esophagus.
1304	200	0	3	400	1	700	0	26752284	FULL	No sequence deposit/archive; no access num	Supragingival Microbial Profiles of Permanent and Deciduous Teeth in Children with Mixed Dentition.
1304	100	1	2	500	1	700	0	22719824	FULL	No Illumina sequencing; 454 technology	A core human microbiome as viewed through 16S rRNA sequence clusters.
1303	1100	1	2	0	0	200	0	32602969	FULL	No 16S rRNA gene amplicon sequencing; micro-IDent test	Comparison of sTREM-1 and associated periodontal and bacterial factors before/after periodontal therapy, and impact of psychosocial factors	10.1111/jcpe.13339
1303	100	2	1	200	0	1000	0	26065717	FULL	No assessment of the periodontal health condition	Influence of Proton-Pump Inhibitors on the Luminal Microbiota in the Gastrointestinal Tract.
1303	100	0	1	200	2	1000	0	32636335	FULL	No assessment of the periodontal health condition	Comparison of Oral Microbiota Collected Using Multiple Methods and Recommendations for New Epidemiologic Studies.
1303	100	0	1	400	2	800	0	NA	FULL	No assessment of the periodontal health condition	Composition of the oral microbiome in patients with coronary artery disease.	10.7860/JCDR/2020/45246.14034
1303	800	0	1	100	2	400	0	29765908	FULL	The 16S rRNA gene region targeted is different to V3V4; V4	The Subgingival Microbiome of Periodontal Pockets With Different Probing Depths in Chronic and Aggressive Periodontitis: A Pilot Study.
1303	300	0	2	200	1	800	0	33856291	ABSTRACT	No human; animal; cats	Microbiome analysis of feline odontoclastic resorptive lesion (FORL) and feline oral health.
1105	600	2	2	100	1	400	0	33963212	FULL	No saliva samples	Mechanical biofilm disruption causes microbial and immunological shifts in periodontitis patients.
1303	300	0	0	200	3	800	0	32974807	ABSTRACT	No oral microbiome study	Oral Health and the Altered Colonic Mucosa-Associated Gut Microbiota.
1303	300	0	1	200	2	800	0	22170420	ABSTRACT	No illumina sequencing; 454 technology	Distinct and complex bacterial profiles in human periodontitis and health revealed by 16S pyrosequencing.
1303	200	0	1	100	2	1000	0	23228621	ABSTRACT	No human; animal; dogs	Metagenomic analysis of the canine oral cavity as revealed by high-throughput pyrosequencing of the 16S rRNA gene.
1303	100	1	1	100	1	1100	0	32039051	FULL	No assessment of the periodontal health condition (self-reported)	Oral Microbiota Perturbations Are Linked to High Risk for Rheumatoid Arthritis.
1302	700	0	1	0	1	600	0	33407419	ABSTRACT	No human; animal; dogs	Subgingival microbiota of dogs with healthy gingiva or early periodontal disease from different geographical locations.
1302	700	0	1	0	1	600	0	NA	ABSTRACT	No access through the USC library	Analysis of the diversity of oral bacteria in young adults with chronic periodontitis
1302	500	1	0	400	1	400	0	29742293	ABSTRACT	No Illumina sequencing; 454 technology	Glycaemic status affects the subgingival microbiome of diabetic patients.
1302	200	0	1	400	1	700	0	26073028	FULL	No Illumina sequencing; 454 technology	Exploring the variation of oral microbiota in supragingival plaque during and after head-and-neck radiotherapy using pyrosequencing.
1302	100	0	1	400	1	800	0	22251411	ABSTRACT	No Illumina sequencing; 454 technology	Ecology of the microbiome of the infected root canal system: a comparison between apical and coronal root segments.
1302	0	0	0	300	2	1000	0	27812181	ABSTRACT	No oral microbiome study	Altered Gut Microbiota Composition Associated with Eczema in Infants.
1302	0	0	1	200	1	1100	0	22355685	FULL	No assessment of the periodontal health condition	Bacterial biogeography of the human digestive tract.
1301	400	0	0	100	1	800	0	31999932	FULL	Biofilm model	Modeling Normal and Dysbiotic Subgingival Microbiomes: Effect of Nutrients.
1301	800	0	1	100	0	400	0	25761675	FULL	No Illumina sequencing; 454 technology	A Filifactor alocis-centered co-occurrence group associates with periodontitis across different oral habitats.
1301	700	0	0	100	1	500	0	33121117	FULL	No sequence deposit/archive; no access num	Impact of Local Drug Delivery of Minocycline on the Subgingival Microbiota during Supportive Periodontal Therapy: A Randomized Controlled Pilot Study.
1301	700	1	0	100	0	500	0	26040412	ABSTRACT	No 16S rRNA gene amplicon sequencing; denaturing gradient gel electrophoresis (DGGE)	Subgingival bacterial community profiles in HIV-infected Brazilian adults with chronic periodontitis.
1301	500	0	1	200	0	600	0	24460707	FULL	No Illumina sequencing; cloning and sequencing	Subgingival microbiota of Sri Lankan tea labourers naïve to oral hygiene measures.
1301	500	1	0	100	0	700	0	22916162	FULL	No Illumina sequencing; 454 technology	Compositional stability of a salivary bacterial population against supragingival microbiota shift following periodontal therapy.
1301	400	0	1	100	0	800	0	22977615	FULL	No Illumina sequencing; cloning and sequencing	Bacterial diversity of subgingival plaque in 6 healthy Chinese individuals	10.3892/etm.2011.311
1301	100	0	1	100	0	1100	0	24451062	ABSTRACT	Biofilm model	An in vitro biofilm model system maintaining a highly reproducible species and metabolic diversity approaching that of the human oral microbiome.
1301	100	0	1	400	0	800	0	24586647	ABSTRACT	No Illumina sequencing; 454 technology	Plaque bacterial microbiome diversity in children younger than 30 months with or without caries prior to eruption of second primary molars.
1301	100	0	1	400	0	800	0	24370189	FULL	No Illumina sequencing; 454 technology	Changes of saliva microbiota in nasopharyngeal carcinoma patients under chemoradiation therapy.
1300	100	0	0	100	0	1100	0	31415219	FULL	No assessment of the periodontal health condition	Upper Respiratory Dysbiosis with a Facultative-dominated Ecotype in Advanced Lung Disease and Dynamic Change after Lung Transplant.
1300	1000	0	0	100	0	200	0	26023635	ABSTRACT	No 16S rRNA gene amplicon sequencing; PCR	Quantification of Selenomonas sputigena in Chronic Periodontitis in Smokers Using 16S rDNA Based PCR Analysis.
1300	1000	0	0	100	0	200	0	21206165	ABSTRACT	No 16S rRNA gene amplicon sequencing; quantitative real-time PCR	Use of quantitative PCR to evaluate methods of bacteria sampling in periodontal patients.
1300	600	0	0	100	0	600	0	NA	FULL	No Illumina sequencing; ABI PRISM Genetic Analyzer technology	Prevalence of periodontopathic bacteria in the subgingival plaque of a south indian population with periodontitis.
1208	500	0	7	100	1	600	0	29567923	FULL	No 16S rRNA gene amplicon sequencing; single-strand conformation polymorphism (SSCP)	The Peri-Implant and Periodontal Microbiota in Patients with and without Clinical Signs of Inflammation.
1105	400	0	4	100	1	600	0	32416352	FULL	No saliva samples	Characterization of the subgingival microbiota in the peritoneal dialysis patients with periodontitis.
1207	100	1	3	100	3	1000	0	31771395	ABSTRACT	Children	Maturation of the Oral Microbiome in Caries-Free Toddlers: A Longitudinal Study.
1207	0	0	2	400	5	800	0	32616783	ABSTRACT	Endodontic-related pathologies/samples	The apical root canal system microbial communities determined by next-generation sequencing.
1206	500	1	4	100	1	600	0	28844190	FULL	No access num	Smoking May Lead to Marginal Bone Loss Around Non-Submerged Implants During Bone Healing by Altering Salivary Microbiome: A Prospective Study.
1206	400	1	2	200	3	600	0	28320468	FULL	The 16S rRNA gene region targeted is different to V3V4; V4	Subgingival microbiota dysbiosis in systemic lupus erythematosus: association with periodontal status.
1206	100	0	1	300	5	800	0	27689802	ABSTRACT	Endodontic-related pathologies/samples	Microbiome in the Apical Root Canal System of Teeth with Post-Treatment Apical Periodontitis.
1206	100	0	1	300	5	800	0	31836795	FULL	Periodontal health conditions non distinguishable by study group	Oral Microbiome in Patients with Oesophageal Squamous Cell Carcinoma.
1206	0	1	3	400	2	800	0	29779275	ABSTRACT	Article in chinese	[Salivary microbial communities associated with severe early childhood caries].
1206	0	1	0	600	5	600	0	33262743	ABSTRACT	In-silico	Data-Driven Modeling for Species-Level Taxonomic Assignment From 16S rRNA: Application to Human Microbiomes.
1205	400	0	4	100	1	700	0	29736335	FULL	No assessment of the periodontal health condition	Effects of tobacco smoke and electronic cigarette vapor exposure on the oral and gut microbiota in humans: a pilot study.
1205	700	0	2	0	3	500	0	31655732	FULL	Review. Bibliography reviewed	Periodontal disease: From the lenses of light microscopy to the specs of proteomics and next-generation sequencing.
1205	400	0	4	100	1	700	0	31365560	FULL	No assessment of the periodontal health condition	Amplicon-based microbiome study highlights the loss of diversity and the establishment of a set of species in patients with dentin caries.
1205	400	1	1	100	3	700	0	32423437	FULL	No Illumina sequencing; Ion Torrent PGM	Defining the oral microbiome by whole-genome sequencing and resistome analysis: the complexity of the healthy picture.
1205	300	0	5	100	0	800	0	23201354	FULL	Review. Bibliography reviewed	The oral microbiome in health and disease.
1205	200	1	4	100	0	900	0	33686025	FULL	Review. Bibliography reviewed	Harnessing the Power of Biologic Agents on the Oral Microbiota: A Way to Promote Oral and Systemic Health?	10.5005/JP-JOURNALS-10024-2949
1205	200	0	4	200	1	800	0	26684897	ABSTRACT	Biofilm model	Protein relative abundance patterns associated with sucrose-induced dysbiosis are conserved across taxonomically diverse oral microcosm biofilm models of dental caries.
1205	100	0	1	200	4	900	0	29786880	ABSTRACT	Endodontic-related pathologies/samples	Metagenomic study of bacterial microbiota in persistent endodontic infections using Next-generation sequencing.
1205	100	0	3	300	2	800	0	33248211	FULL	No sequence deposit/archive; no access num	Dental plaque microbiota profiles of children with caries-free and caries-active dentition.
1205	0	0	1	400	4	800	0	19796657	FULL	No sequence deposit/archive; no access num	Metagenomic study of the oral microbiota by Illumina high-throughput sequencing.
1204	500	0	1	0	3	700	0	33004333	FULL	No 16S rRNA gene amplicon sequencing; shotgun metagenomic sequencing	Dysbiosis in the oral microbiomes of anti-CCP positive individuals at risk of developing rheumatoid arthritis.
1204	200	0	3	300	1	700	0	27770008	FULL	No assessment of the periodontal health condition	Evaluation of Buccal Cell Samples for Studies of Oral Microbiota.
1204	700	0	3	100	1	400	0	31646593	ABSTRACT	Patients with orthodontic treatment	The effect of the octenidine-based oral antiseptic on the structure of microbial communities and periodontal status in patients with fixed orthodontic treatments.
1204	700	1	2	100	1	400	0	33949151	FULL	No sequence deposit/archive; no access num	The oral microbiome in early rheumatoid arthritis patients and individuals at risk differs from healthy controls.
1204	600	0	2	100	2	500	0	19346352	ABSTRACT	No Illumina sequencing; cloning and sequencing	Diversity and morphology of members of the phylum "synergistetes" in periodontal health and disease.
1204	400	0	3	100	1	700	0	26686411	FULL	No Illumina sequencing; cloning and sequencing	Distributions of Synergistetes in clinically-healthy and diseased periodontal and peri-implant niches.
1204	300	2	1	300	1	600	0	31111967	ABSTRACT	No human; animal; mice	Toll-like receptor-2 and -4 responses regulate neutrophil infiltration into the junctional epithelium and significantly contribute to the composition of the oral microbiota.
1204	200	0	2	300	2	700	0	25227214	ABSTRACT	Endodontic-related pathologies/samples	Highly diverse microbiota in dental root canals in cases of apical periodontitis (data of illumina sequencing).
1204	200	2	2	100	0	900	0	33115458	FULL	No Illumina sequencing; 454 technology	The oral microbiome and salivary proteins influence caries in children aged 6 to 8 years.
1204	0	0	1	800	3	400	0	30397210	ABSTRACT	In-vitro	Impact of DNA extraction method and targeted 16S-rRNA hypervariable region on oral microbiota profiling.
1203	200	0	2	200	1	800	0	31874981	FULL	No assessment of the periodontal health condition	Temporal development of the oral microbiome and prediction of early childhood caries.
1203	300	0	2	200	1	700	0	31076212	FULL	No assessment of the periodontal health condition	Tobacco exposure associated with oral microbiota oxygen utilization in the New York City Health and Nutrition Examination Study.
1203	200	1	1	100	1	900	0	29643500	FULL	No assessment of the periodontal health condition	Impact of a vegan diet on the human salivary microbiota.
1203	100	0	1	300	2	800	0	33084948	FULL	No assessment of the periodontal health condition	Taxonomic profiling and functional characterization of the healthy human oral bacterial microbiome from the north Indian urban sub-population.
1203	700	0	3	100	0	400	3	14971253	FULL	Review. Bibliography reviewed	Microbial identification in the management of periodontal diseases. A systematic review.
1203	700	0	2	100	1	400	0	31842923	FULL	No sequence deposit/archive; no access num	Oral health and plaque microbial profile in juvenile idiopathic arthritis.
1203	700	0	2	100	1	400	0	17021095	ABSTRACT	No Illumina sequencing; cloning and sequencing	Changes in periodontal health status are associated with bacterial community shifts as assessed by quantitative 16S cloning and sequencing.
1203	600	0	1	100	2	500	0	28881387	FULL	Periodontal health conditions non distinguishable by study group	Effects of lactoferrin and lactoperoxidase-containing food on the oral microbiota of older individuals.
1103	500	0	2	100	1	500	0	33617025	FULL	No saliva samples	The occurrence of peri-implant mucositis associated with the shift of submucosal microbiome in patients with a history of periodontitis during the first two years.
1203	600	2	0	100	1	500	0	32617182	FULL	No sequence deposit/archive; no access num	Salivary microbiota in periodontal health and disease and their changes following nonsurgical periodontal treatment.
1203	600	1	1	300	1	300	0	22141356	ABSTRACT	No 16S rRNA gene amplicon sequencing; HOMIM	The subgingival microbiota of Papillon-Lefèvre syndrome.
1203	500	0	3	100	0	600	0	22417294	FULL	No Illumina sequencing; 454 technology	Pyrosequencing reveals unique microbial signatures associated with healthy and failing dental implants.
1203	400	0	3	0	0	800	0	26616687	FULL	No Illumina sequencing; 454 technology	Microbiome of titanium and zirconia dental implants abutments.
1203	300	1	0	200	2	700	0	34008792	FULL	No sequence deposit/archive; no access num	The prevalence of novel periodontal pathogens and bacterial complexes in Stage II generalized periodontitis based on 16S rRNA next generation sequencing.
1103	400	0	1	100	2	600	0	34258290	FULL	No saliva samples	Comparative Analyses of the Subgingival Microbiome in Chronic Periodontitis Patients with and without Gingival Erosive Oral Lichen Planus Based on 16S rRNA Gene Sequencing.
1203	200	0	2	100	1	900	0	27015003	FULL	No Illumina sequencing; 454 technology	Cigarette smoking and the oral microbiome in a large study of American adults.
1203	100	0	2	100	1	1000	0	33883031	ABSTRACT	No human; animal; calves	Evolution of rumen and oral microbiota in calves is influenced by age and time of weaning.
1203	100	0	1	100	2	1000	0	23538641	FULL	No Illumina sequencing; 454 technology	Characterization of oral bacterial diversity of irradiated patients by high-throughput sequencing.
1202	100	1	0	100	1	1000	0	27610099	FULL	No assessment of the periodontal health condition	The Salivary Microbiome in Polycystic Ovary Syndrome (PCOS) and Its Association with Disease-Related Parameters: A Pilot Study.
1202	0	0	1	300	1	900	0	34225130	FULL	No assessment of the periodontal health condition	Oral microbiome in Proliferative Verrucous Leukoplakia exhibits loss of diversity and enrichment of pathogens.
1202	100	0	1	100	1	1000	0	29685174	FULL	No assessment of the periodontal health condition	Drinking alcohol is associated with variation in the human oral microbiome in a large study of American adults.
1202	1000	0	2	100	0	100	0	17375576	ABSTRACT	Article in chinese	[Prevalence of tannerella forsythensis in subgingival microflora of Chinese chronic periodontitis patients].
1202	800	0	1	100	1	300	0	16171445	ABSTRACT	No 16S rRNA gene amplicon sequencing; quantitative real-time PCR	Real-time polymerase chain reaction for detection and quantification of bacteria in periodontal patients.
1202	700	0	0	100	2	400	0	32634885	ABSTRACT	Article in chinese	[Comparison of subgingival microbial profile of aggressive periodontitis, chronic periodontitis and periodontally healthy individuals].
1202	700	1	0	100	1	400	0	32557763	FULL	No sequence deposit/archive; no access num	Differences in the periodontal microbiome of successfully treated and persistent aggressive periodontitis.
1202	600	0	1	100	1	500	0	33446688	FULL	The 16S rRNA gene region targeted is different to V3V4; V1V3	Parents with periodontitis impact the subgingival colonization of their offspring.
1202	600	0	1	0	1	600	0	28476771	FULL	Similar re-analysis. Bibliography reviewed	Signature of Microbial Dysbiosis in Periodontitis.
1202	600	0	2	100	0	500	0	21840496	ABSTRACT	No human; animal; rats	Detection of bacterial diversity in rat's periodontitis model under imitational altitude hypoxia environment.
1202	600	0	1	100	1	500	0	28871594	FULL	The 16S rRNA gene region targeted is different to V3V4; V4	Do different probing depths exhibit striking differences in microbial profiles?
1102	700	1	0	100	1	300	0	34177951	FULL	No saliva samples	Subgingival Microbiome and Specialized Pro-Resolving Lipid Mediator Pathway Profiles Are Correlated in Periodontal Inflammation.
1202	500	0	0	300	2	400	0	23613868	ABSTRACT	No illumina sequencing; 454 technology	Investigation of the effect of type 2 diabetes mellitus on subgingival plaque microbiota by high-throughput 16S rDNA pyrosequencing.
1202	300	1	1	100	0	800	0	26055269	ABSTRACT	No illumina sequencing; 454 technology	End stage renal disease as a modifier of the periodontal microbiome.
1202	300	0	1	100	1	800	0	30625362	FULL	No Illumina sequencing; Ion Torrent PGM	Relative reduction of biological and phylogenetic diversity of the oral microbiota of diabetes and pre-diabetes patients.
1202	300	0	1	100	1	800	0	31722703	FULL	Periodontal health conditions non distinguishable by study group	Composition and diversity of the subgingival microbiome and its relationship with age in postmenopausal women: an epidemiologic investigation.
1202	200	0	1	400	1	600	0	25942317	ABSTRACT	No illumina sequencing; 454 technology	The impact of various time intervals on the supragingival plaque dynamic core microbiome.
1202	100	0	1	200	1	900	0	32429494	ABSTRACT	No human; animal; cats	Influence of the FIV Status and Chronic Gingivitis on Feline Oral Microbiota.
1202	100	1	1	100	0	1000	0	33612553	FULL	No sequence deposit/archive; no access num	Characterization of Salivary Microbiota in Patients with Atherosclerotic Cardiovascular Disease: A Case-Control Study.
1202	0	1	1	100	0	1100	0	23616410	ABSTRACT	No illumina sequencing; 454 technology	Transplantation-associated long-term immunosuppression promotes oral colonization by potentially opportunistic pathogens without impacting other members of the salivary bacteriome.
1201	1000	0	1	100	0	100	0	NA	FULL	No 16S rRNA gene amplicon sequencing; PCR	Detection of aggregatibacter actinomycetemcomitans leukotoxin and fimbria-associated protein gene genotypes among periodontitis patients and healthy controls: A case-control study	10.4103/1735-3327.231861
1201	700	0	0	100	1	400	0	30542916	ABSTRACT	Patients with orthodontic treatment	Subgingival Microbial Changes During the First 3 Months of Fixed Appliance Treatment in Female Adult Patients.
1201	600	0	1	300	0	300	0	24349448	ABSTRACT	No human; animal; dogs	A cross-sectional survey of bacterial species in plaque from client owned dogs with healthy gingiva, gingivitis or mild periodontitis.
1201	600	0	0	0	1	600	0	31850627	FULL	Review. Bibliography reviewed	Periodontal inflammation: Integrating genes and dysbiosis.
1201	500	0	0	100	1	600	0	NA	ABSTRACT	No Illumina sequencing; cloning and sequencing	Exploring difference in subgingival microbial communities in dog and human periodontal diseases using DGGE technique
1201	500	0	1	100	0	600	1	16013217	FULL	Review. Bibliography reviewed	Population studies of microbial ecology in periodontal health and disease.
1201	400	0	0	100	1	700	0	33537116	FULL	Periodontal health conditions non distinguishable by study group	Subgingival microbiota in a population with and without cognitive dysfunction.
1201	100	0	1	100	0	1000	0	25658087	ABSTRACT	No illumina sequencing; 454 technology	Extensive description and comparison of human supra-gingival microbiome in root caries and health.
1200	1000	0	0	100	0	100	0	29922337	ABSTRACT	No 16S rRNA gene amplicon sequencing; PCR	Detection of Aggregatibacter actinomycetemcomitans leukotoxin and fimbria-associated protein gene genotypes among periodontitis patients and healthy controls: A case-control study.
1200	900	0	0	0	0	300	0	10883871	ABSTRACT	No 16S rRNA gene amplicon sequencing; PCR	Microbial comparison of smoker and non-smoker adult and early-onset periodontitis patients by polymerase chain reaction.
1200	600	0	0	200	0	400	0	NA	ABSTRACT	No 16S rRNA gene amplicon sequencing; denaturing gradient gel electrophoresis (DGGE)	Dgge analysis of subgingival bacterial communities in periodontal pockets with different depth	10.3969/j.issn.1674-8115.2011.08.021
1200	500	0	0	0	0	700	0	NA	ABSTRACT	No illumina sequencing; 454 technology	Relationship between gingival crevicular fluid microbiota and cytokine profile in periodontal host homeostasis	10.3389/fmicb.2017.02144
1200	500	0	0	300	0	400	0	28435379	ABSTRACT	No Illumina sequencing; Ion Torrent PGM	Shifts of subgingival bacterial population after nonsurgical and pharmacological therapy of localized aggressive periodontitis, followed for 1 year by Ion Torrent PGM platform.
1200	400	0	0	100	0	700	0	27262209	FULL	The 16S rRNA gene region targeted is different to V3V4; V1V2	Subgingival microbiota in individuals with severe chronic periodontitis.
1200	100	0	0	200	0	900	0	25671105	ABSTRACT	No illumina sequencing; 454 technology	Characterization and comparison of bacterial communities in benign vocal fold lesions.
1200	0	0	0	100	0	1100	0	28034303	FULL	No Illumina sequencing; 454 technology	Disruption of the microbiota across multiple body sites in critically ill children.
1109	500	0	5	200	4	400	0	27170047	FULL	No sequence deposit/archive; no access num	Peri-implant and periodontal microbiome diversity in aggressive periodontitis patients: a pilot study.
1109	300	1	6	100	2	700	0	32783779	FULL	Review. Bibliography reviewed	Microbial Community-Driven Etiopathogenesis of Peri-Implantitis.
1109	100	2	4	400	3	600	0	27898021	FULL	No sequence deposit/archive; no access num	Salivary Microbiome Diversity in Caries-Free and Caries-Affected Children.
1108	100	0	2	300	6	700	0	32497654	ABSTRACT	Endodontic-related pathologies/samples	Next-Generation Sequencing to Assess Potentially Active Bacteria in Endodontic Infections.
1107	600	1	5	100	1	400	0	21523229	FULL	No Illumina sequencing; cloning and sequencing	Analysis of microbiota associated with peri-implantitis using 16S rRNA gene clone library.
1107	500	0	7	100	0	500	0	21538072	FULL	No sequence deposit/archive; no access num	Metagenomic analysis of the peri-implant and periodontal microflora in patients with clinical signs of gingivitis or mucositis.
1106	100	1	1	300	4	700	0	28099455	FULL	No assessment of the periodontal health condition	Evaluating the Impact of DNA Extraction Method on the Representation of Human Oral Bacterial and Fungal Communities.
1106	400	1	2	300	3	400	0	31905907	FULL	No assessment of the periodontal health condition	Salivary Microbiome and Cigarette Smoking: A First of Its Kind Investigation in Jordan.
1106	500	0	4	0	2	600	1	28266108	FULL	Review. Bibliography reviewed	Role of microbial communities in the pathogenesis of periodontal diseases and caries.
1106	400	0	3	300	3	400	0	27277498	ABSTRACT	No human; animal; cats	Diet may influence the oral microbiome composition in cats.
1106	300	2	1	200	3	600	0	27283393	FULL	No sequence deposit/archive; no access num	Sequencing of 16S rRNA reveals a distinct salivary microbiome signature in Behçet's disease.
1004	400	0	2	0	2	600	0	31782910	FULL	No saliva samples	Periodontal pathogens and clinical parameters in chronic periodontitis.
1106	100	1	1	300	4	700	0	27191390	ABSTRACT	Children	Investigating Oral Microbiome Profiles in Children with Cleft Lip and Palate for Prognosis of Alveolar Bone Grafting.
1105	0	0	1	300	4	800	1	32414415	FULL	No assessment of the periodontal health condition	Construction of habitat-specific training sets to achieve species-level assignment in 16S rRNA gene datasets.
1105	500	1	2	100	2	500	0	30405010	FULL	No assessment of the periodontal health condition	Cigarette Smoking Modulation of Saliva Microbial Composition and Cytokine Levels.
1105	400	1	2	300	2	400	0	32169076	FULL	No assessment of the periodontal health condition (self-reported)	Profiling the Salivary microbiome of the Qatari population.
1105	700	1	3	100	1	300	0	32321490	FULL	No Illumina sequencing; ABI PRISM Genetic Analyzer technology	Effects of subgingival air-polishing with trehalose powder on oral biofilm during periodontal maintenance therapy: a randomized-controlled pilot study.
1105	700	1	4	100	0	300	0	33028053	ABSTRACT	No 16S rRNA gene amplicon sequencing; PCR	Impact of Periodonto-pathogenic Microbiota and Sociodemographic Variables on Periodontal Status during Pregnancy and Postpartum Period.
1003	500	1	1	100	1	400	0	33117737	FULL	No saliva samples	Oral and Fecal Microbiome in Molar-Incisor Pattern Periodontitis.
1105	600	0	3	100	2	400	0	25518856	FULL	No Illumina sequencing; 454 technology	Pyrosequencing of supra- and subgingival biofilms from inflamed peri-implant and periodontal sites.
1105	500	1	1	300	3	300	0	30347640	ABSTRACT	No illumina sequencing; 454 technology	Substantial Differences in the Subgingival Microbiome Measured by 16S Metagenomics According to Periodontitis Status in Older Women.
1003	400	1	1	200	1	400	0	31793046	FULL	No saliva samples	Measuring the subgingival microbiota in periodontitis patients: Comparison of the surface layer and the underlying layers.
1105	100	0	4	100	1	900	0	28808691	ABSTRACT	No human; animal; mice	Fluoride Depletes Acidogenic Taxa in Oral but Not Gut Microbial Communities in Mice.
1105	100	1	1	400	3	600	0	30619773	ABSTRACT	Children	The Predictive Potentiality of Salivary Microbiome for the Recurrence of Early Childhood Caries.
1105	0	1	0	400	4	700	0	30212460	ABSTRACT	No human; animal; triatomine (insect)	Bacterial community composition in the salivary glands of triatomines (Hemiptera: Reduviidae).
1105	0	0	4	300	1	800	0	24675997	ABSTRACT	No illumina sequencing; 454 technology	Bacterial profile of dentine caries and the impact of pH on bacterial population diversity.
1104	400	0	2	0	2	700	0	28198672	FULL	No 16S rRNA gene amplicon sequencing; shotgun metagenomic sequencing	Integrated metagenomic data analysis demonstrates that a loss of diversity in oral microbiota is associated with periodontitis.
1104	100	0	2	100	2	900	0	32636333	FULL	No assessment of the periodontal health condition	Subspecies Niche Specialization in the Oral Microbiome Is Associated with Nasopharyngeal Carcinoma Risk.
1104	100	0	1	100	3	900	0	33441939	FULL	No assessment of the periodontal health condition	Differences in the bacteriome of swab, saliva, and tissue biopsies in oral cancer.
1104	0	0	1	300	3	800	0	33397283	FULL	No assessment of the periodontal health condition	Exploring protocol bias in airway microbiome studies: one versus two PCR steps and 16S rRNA gene region V3 V4 versus V4	10.1186/s12864-020-07252-z
1104	600	1	3	100	0	400	0	34101220	FULL	No Illumina sequencing; 454 technology	Submucosal microbiome of peri-implant sites: A cross-sectional study.
1104	600	0	2	0	2	500	0	33469518	FULL	No oral microbiome study	Comparison of Blood Bacterial Communities in Periodontal Health and Periodontal Disease.
1104	600	0	1	0	3	500	0	29988721	FULL	No oral microbiome study	Defining the gut microbiota in individuals with periodontal diseases: an exploratory study.
1104	500	0	3	100	1	500	0	33398933	FULL	No sequence deposit/archive; no access num	Early markers of periodontal disease and altered oral microbiota are associated with glycemic control in children with type 1 diabetes.
1104	500	0	3	300	1	300	0	23762384	FULL	No Illumina sequencing; 454 technology	Oral microbiome of deep and shallow dental pockets in chronic periodontitis.
1104	200	0	3	0	1	900	0	30992349	FULL	No sequence deposit/archive; no access num	Identification of the Bacterial Biosynthetic Gene Clusters of the Oral Microbiome Illuminates the Unexplored Social Language of Bacteria during Health and Disease.
1104	200	0	3	300	1	600	0	27495902	FULL	No Illumina sequencing; 454 technology	Oral microbial community typing of caries and pigment in primary dentition.
1104	200	1	1	200	2	700	0	33149844	ABSTRACT	Children	Response of Salivary Microbiota to Caries Preventive Treatment in Aboriginal and Torres Strait Islander Children.
1104	200	1	2	200	1	700	0	27157862	FULL	No sequence deposit/archive; no access num	The effects of family, dentition, and dental caries on the salivary microbiome.
1104	200	0	3	300	1	600	0	26418220	ABSTRACT	No illumina sequencing; 454 technology	Urease and Dental Plaque Microbial Profiles in Children.
1104	100	0	1	300	3	700	0	26426306	ABSTRACT	No illumina sequencing; 454 technology	Robust species taxonomy assignment algorithm for 16S rRNA NGS reads: application to oral carcinoma samples.
1104	100	2	2	200	0	800	0	20847007	ABSTRACT	No Illumina sequencing; 454 technology	The bacterial microbiota in the oral mucosa of rural Amerindians.
1104	100	1	2	200	1	800	0	31594229	ABSTRACT	No Illumina sequencing; cloning and sequencing	Analysis of Salivary Microbiome in Patients with Alzheimer's Disease.
1103	400	1	1	300	1	400	0	32635588	FULL	No assessment of the periodontal health condition	Relationship between the Oral and Vaginal Microbiota of South African Adolescents with High Prevalence of Bacterial Vaginosis.
1103	200	1	1	100	1	800	0	29105152	FULL	No assessment of the periodontal health condition	Oral microbiome alterations of healthy volunteers with proton pump inhibitor.
1103	100	1	1	100	1	900	0	32900816	FULL	No assessment of the periodontal health condition	Impact of Diabetes on the Gut and Salivary IgA Microbiomes.
1103	100	1	1	100	1	900	0	27357925	FULL	No assessment of the periodontal health condition	Oral microbiome diversity among Cheyenne and Arapaho individuals from Oklahoma.
1103	100	1	1	100	1	900	0	30524957	FULL	No assessment of the periodontal health condition	Dysbiosis of the Salivary Microbiome Is Associated With Non-smoking Female Lung Cancer and Correlated With Immunocytochemistry Markers.
1103	0	1	1	100	1	1000	0	29362114	FULL	No assessment of the periodontal health condition	Compositional and functional variations of oral microbiota associated with the mutational changes in oral cancer.
1103	600	1	1	100	1	400	0	20739702	ABSTRACT	No Illumina sequencing; cloning and sequencing	Subgingival microbial profiles of smokers with periodontitis.
1103	500	0	2	100	1	500	0	33646178	FULL	No sequence deposit/archive; no access num	Oral Dysbiosis and Inflammation in Parkinson's Disease.
904	400	1	2	100	1	400	0	33876475	FULL	No saliva samples	Microbiomes in supragingival biofilms and saliva of adolescents with gingivitis and gingival health.
1103	500	0	1	0	2	600	0	24489772	FULL	No Illumina sequencing; 454 technology	The personal human oral microbiome obscures the effects of treatment on periodontal disease.
1103	500	0	1	100	2	500	0	31451747	ABSTRACT	No human; animal; cats	The subgingival microbial community of feline periodontitis and gingivostomatitis: characterization and comparison between diseased and healthy cats.
1103	500	0	1	100	2	500	0	29807361	FULL	No sequence deposit/archive; no access num	Comparative Analyses of Subgingival Microbiome in Chronic Periodontitis Patients with and Without IgA Nephropathy by High Throughput 16S rRNA Sequencing.
1103	400	0	1	200	2	500	0	22326171	ABSTRACT	No Illumina sequencing; cloning and sequencing	Molecular analysis of 16S rRNA genes identifies potentially periodontal pathogenic bacteria and archaea in the plaque of partially erupted third molars.
1103	400	0	1	300	2	400	0	17085691	FULL	No Illumina sequencing; ABI PRISM Genetic Analyzer technology	Molecular analysis of the subgingival microbiota in health and disease.
1103	400	0	1	100	2	600	0	22881378	ABSTRACT	No Illumina sequencing; cloning and sequencing	Prevalence and diversity of Synergistetes taxa in periodontal health and disease.
901	400	0	0	100	1	400	0	29266363	FULL	No saliva samples	Shift in the subgingival microbiome following scaling and root planing in generalized aggressive periodontitis.
1103	400	0	1	100	2	600	0	34079525	FULL	Similar re-analysis. Bibliography reviewed	Compositional Data Analysis of Periodontal Disease Microbial Communities.
1103	300	1	1	100	1	700	0	32075482	ABSTRACT	No human; animal; macaca mulatta	Oral Microbiome and Gingival Transcriptome Profiles of Ligature-Induced Periodontitis.
1103	300	0	2	200	1	600	0	28149291	ABSTRACT	No illumina sequencing; 454 technology	Sampling Modification Effects in the Subgingival Microbiome Profile of Healthy Children.
1103	300	0	1	0	2	800	0	32565704	FULL	No sequence deposit/archive; no access num	Analysis of subgingival microbiome of periodontal disease and rheumatoid arthritis in Chinese: A case-control study.
1103	200	0	3	300	0	600	0	29667264	ABSTRACT	No illumina sequencing; 454 technology	Metagenomic analysis of oral microbiome in young children aged 6-8 years living in a rural isolated Chinese province.
1103	200	1	1	300	1	600	0	24965363	FULL	No Illumina sequencing; 454 technology	Oligotyping analysis of the human oral microbiome.
1103	100	1	1	0	1	1000	0	20331792	ABSTRACT	No 16S rRNA gene amplicon sequencing; metaproteomics	A metaproteomic analysis of the human salivary microbiota by three-dimensional peptide fractionation and tandem mass spectrometry.
1103	100	0	1	200	2	800	0	30185233	FULL	The 16S rRNA gene region targeted is different to V3V4; V1V3	High-resolution ISR amplicon sequencing reveals personalized oral microbiome.
1103	100	1	1	100	1	900	0	26297584	ABSTRACT	No illumina sequencing; 454 technology	The oral microbiome in human immunodeficiency virus (HIV)-positive individuals.
1103	100	1	2	400	0	600	0	21853142	ABSTRACT	No illumina sequencing; 454 technology	Comparative analysis of salivary bacterial microbiome diversity in edentulous infants and their mothers or primary care givers using pyrosequencing.
1103	0	0	1	300	2	800	0	29166670	ABSTRACT	No human; animal; chicken	Age-related differences in the respiratory microbiota of chickens.
1103	0	1	1	300	1	800	0	30796823	FULL	No Illumina sequencing; 454 technology	Streptococcus Salivarius: A Potential Salivary Biomarker for Orofacial Granulomatosis and Crohn's Disease?
1102	800	1	1	100	0	200	0	28327165	FULL	No 16S rRNA gene amplicon sequencing; PCR	Effect of cigarette smoking on subgingival bacteria in healthy subjects and patients with chronic periodontitis.
1102	700	0	2	200	0	200	0	23706960	FULL	No 16S rRNA gene amplicon sequencing; PCR	Relationship between periodontal disease, Porphyromonas gingivalis, peripheral vascular resistance markers and coronary artery disease in Asian Indians.
1102	1000	1	1	100	0	0	0	18704524	FULL	No 16S rRNA gene amplicon sequencing; PCR and culture	Multilevel modeling of gingival bleeding on probing in young adult carriers of non-JP2-like strains of Aggregatibacter actinomycetemcomitans.
1102	400	1	1	0	0	700	0	33816334	FULL	No assessment of the periodontal health condition	Dysbiosis of the Human Oral Microbiome During the Menstrual Cycle and Vulnerability to the External Exposures of Smoking and Dietary Sugar.
1102	0	0	1	200	1	900	0	32123200	FULL	No assessment of the periodontal health condition	Local oral and nasal microbiome diversity in age-related macular degeneration.
1102	0	0	0	100	2	1000	0	27454385	FULL	No assessment of the periodontal health condition	Dysbiosis Across Multiple Body Sites in Critically Ill Adult Surgical Patients.
1102	200	1	1	0	0	900	0	33732447	FULL	No assessment of the periodontal health condition	Inter-site and interpersonal diversity of salivary and tongue microbiomes, and the effect of oral care tablets.
1102	0	0	1	0	1	1100	0	28924229	FULL	No assessment of the periodontal health condition	Variations in oral microbiota associated with oral cancer.
1102	200	0	1	100	1	800	0	21149389	FULL	No Illumina sequencing; 454 technology	Analysis of streptococcal CRISPRs from human saliva reveals substantial sequence diversity within and between subjects over time.
1102	100	0	1	200	1	800	0	27259999	FULL	No Illumina sequencing; 454 technology	16S rRNA amplicon sequencing identifies microbiota associated with oral cancer, human papilloma virus infection and surgical treatment.
1102	800	0	1	100	1	200	0	31072030	FULL	No sequence deposit/archive; no access num	Periodontal Health and Oral Microbiota in Patients with Rheumatoid Arthritis.
900	300	0	0	0	0	600	0	33425781	FULL	No saliva samples	Discriminating Microbial Community Structure Between Peri-Implantitis and Periodontitis With Integrated Metagenomic, Metatranscriptomic, and Network Analysis	10.3389/fcimb.2020.596490
1102	500	0	2	0	0	600	0	NA	FULL	Technology or sequencing platform for microbes detection not specified	Identification of interspecies interactions affecting Porphyromonas gingivalis virulence phenotypes	10.3402/jom.v3i0.8396
1102	300	0	1	100	1	700	0	31623509	FULL	No sequence deposit/archive; no access num	Subgingival Microbiota and Longitudinal Glucose Change: The Oral Infections, Glucose Intolerance and Insulin Resistance Study (ORIGINS).
1102	300	0	0	200	2	600	0	12828664	ABSTRACT	No Illumina sequencing; cloning and sequencing	Application of denaturing gradient gel electrophoresis (DGGE) to the analysis of microbial communities of subgingival plaque.
1102	300	0	1	0	1	800	0	29995962	ABSTRACT	No Illumina sequencing; Ion Torrent PGM	Dysbiosis in the oral bacterial and fungal microbiome of HIV-infected subjects is associated with clinical and immunologic variables of HIV infection.
1102	200	0	1	100	1	800	0	33384967	FULL	Periodontal health conditions non distinguishable by study group	Shifts in the Bacterial Community of Supragingival Plaque Associated With Metabolic-Associated Fatty Liver Disease.
1102	100	0	1	200	1	800	0	25278091	ABSTRACT	No Illumina sequencing; Ion Torrent PGM	Alcohol and tobacco consumption affects bacterial richness in oral cavity mucosa biofilms.
1102	0	0	1	100	1	1000	0	32620132	ABSTRACT	No human; animal; larval shrimp	Fine-scale succession patterns and assembly mechanisms of bacterial community of Litopenaeus vannamei larvae across the developmental cycle.
1102	0	0	1	100	1	1000	0	28855542	FULL	No Illumina sequencing; Ion Torrent PGM	Microbial Communities Associated with Primary and Metastatic Head and Neck Squamous Cell Carcinoma - A High Fusobacterial and Low Streptococcal Signature.
1102	0	0	0	100	2	1000	0	NA	ABSTRACT	No human; environmental; river	Prokaryotic community composition and distribution in coastal sediments following a Po river flood event (northern Adriatic Sea, Italy)	10.1016/j.ecss.2019.106547
1102	0	0	1	300	1	800	0	33362953	ABSTRACT	No human; animal; shark and stingray	Description of the microbiota in epidermal mucus and skin of sharks (Ginglymostoma cirratum and Negaprion brevirostris) and one stingray (Hypanus americanus).
1101	800	0	1	0	0	300	0	32737880	FULL	No 16S rRNA gene amplicon sequencing; fluorescent in situ hybridization (FISH) and immunofluorescence	Novel and known periodontal pathogens residing in gingival crevicular fluid are associated with rheumatoid arthritis	10.1002/JPER.20-0295
1101	300	0	1	100	0	700	0	29694348	FULL	No assessment of the periodontal health condition	Oral microbiota reveals signs of acculturation in Mexican American women.
1101	400	0	1	100	0	600	0	33174294	ABSTRACT	Biofilm model	Modified SHI medium supports growth of a disease-state subgingival polymicrobial community in vitro.
1101	800	0	0	100	1	200	0	16875876	ABSTRACT	No Illumina sequencing; cloning and sequencing	Analysis of the periodontal microbiota in childhood-type hypophosphatasia.
1101	700	0	1	100	0	300	0	33638191	ABSTRACT	No 16S rRNA gene amplicon sequencing; PCR	IL-1B(3954) polymorphism and red complex bacteria increase IL-1β (GCF) levels in periodontitis	10.1111/jre.12850
1101	700	0	0	100	1	300	0	16013212	ABSTRACT	No 16S rRNA gene amplicon sequencing; PCR and checkerboard DNA-DNA hybridization	Bacterial diversity in necrotizing ulcerative periodontitis in HIV-positive subjects.
1101	600	1	0	100	0	400	0	32175785	FULL	The 16S rRNA gene region targeted is different to V3V4; V1V3	Subgingival Host-Microbial Interactions in Hyperglycemic Individuals.
1101	300	0	0	200	1	600	0	28748030	FULL	No sequence deposit/archive; no access num	16S rDNA analysis of periodontal plaque in chronic obstructive pulmonary disease and periodontitis patients.
1101	300	1	0	0	0	800	0	22142955	FULL	Review. Bibliography reviewed	Microbial diversity and interactions in subgingival biofilm communities.
1101	200	0	0	100	1	800	0	26222621	FULL	No oral microbiome study	Microbial Population Differentials between Mucosal and Submucosal Intestinal Tissues in Advanced Crohn's Disease of the Ileum.
1101	100	0	0	100	1	900	0	33201352	ABSTRACT	No oral microbiome study	Long-term persistence of gastric dysbiosis after eradication of Helicobacter pylori in patients who underwent endoscopic submucosal dissection for early gastric cancer.
1100	700	0	0	100	0	300	0	28534880	FULL	No Illumina sequencing; 454 technology	A tale of two risks: smoking, diabetes and the subgingival microbiome.
1100	1100	0	0	0	0	0	0	24098404	ABSTRACT	No 16S rRNA gene amplicon sequencing; liquid chromatography electrospray ionization mass spectrometry	Quantitative Proteomic Analysis of Gingival Crevicular Fluid in Different Periodontal Conditions	10.1371/journal.pone.0075898
1100	1000	0	0	0	0	100	0	19832804	ABSTRACT	No 16S rRNA gene amplicon sequencing; PCR	Detection of herpetic viruses in gingival crevicular fluid of patients suffering from periodontal diseases: Prevalence and effect of treatment	10.1111/j.1399-302X.2009.00542.x
1100	800	0	0	100	0	200	0	21563945	ABSTRACT	No 16S rRNA gene amplicon sequencing; quantitative real-time PCR	Relationship between herpesviruses and periodontopathogens in patients with HIV and periodontitis.
1100	300	0	0	300	0	500	0	21155359	ABSTRACT	No 16S rRNA gene amplicon sequencing; denaturing gradient gel electrophoresis (DGGE)	Denaturing gradient gel electrophoresis analysis with different primers of subgingival bacterial communities under mechanical debridement.
1100	100	0	0	200	0	800	0	23758874	ABSTRACT	No illumina sequencing; 454 technology	Pyrosequencing analysis of the human microbiota of healthy Chinese undergraduates.
1100	100	0	0	100	0	900	0	31553956	FULL	No saliva samples	Relationship of tongue coating microbiome on volatile sulfur compounds in healthy and halitosis adults.
1008	0	0	4	100	4	900	0	27265897	FULL	Biofilm model	Identification of oral bacteria on titanium implant surfaces by 16S rDNA sequencing.
1008	0	0	4	300	4	700	0	NA	FULL	No assessment of the periodontal health condition	Molecular analysis of oral microflora in patients with primary Sjogren's syndrome by using high-throughput sequencing.	10.7717/peerj.5649
1008	100	2	1	300	5	600	0	29852249	ABSTRACT	No human; animal; hamsters	Smokeless tobacco impacts oral microbiota in a Syrian Golden hamster cheek pouch carcinogenesis model.
1007	100	0	4	300	3	600	0	28724921	FULL	No assessment of the periodontal health condition	Saliva and tooth biofilm bacterial microbiota in adolescents in a low caries community.
1007	100	2	2	100	3	800	0	30642327	ABSTRACT	Children	Comparison of the salivary and dentinal microbiome of children with severe-early childhood caries to the salivary microbiome of caries-free children.
1007	800	1	4	0	2	200	0	33780530	ABSTRACT	No human; animal; dogs	Dental chews positively shift the oral microbiota of adult dogs.
1007	600	1	6	100	0	300	0	17441878	ABSTRACT	No 16S rRNA gene amplicon sequencing; PCR	Analysis of early biofilm formation on oral implants in man.
1007	300	1	4	100	2	600	0	29458668	ABSTRACT	No Illumina sequencing; cloning and sequencing	Shift of microbial composition of peri-implantitis-associated oral biofilm as revealed by 16S rRNA gene cloning.
1007	100	0	4	100	3	800	0	31739075	FULL	No Illumina sequencing; Ion Torrent PGM	Presence of Archaea in dental caries biofilms.
1007	100	1	3	300	3	600	0	32246318	FULL	No sequence deposit/archive; no access num	The oral microbiome profile and biomarker in Chinese type 2 diabetes mellitus patients.
1006	200	1	2	0	3	800	0	27833819	FULL	No assessment of the periodontal health condition	Salivary microbiomes of indigenous Tsimane mothers and infants are distinct despite frequent premastication.
1006	300	0	6	100	0	600	0	26077225	FULL	No Illumina sequencing; 454 technology	Subgingival microbiome in patients with healthy and ailing dental implants.
1006	200	1	5	100	0	700	0	28013437	FULL	No Illumina sequencing; 454 technology	Exploration of bacterial species associated with the salivary microbiome of individuals with a low susceptibility to dental caries.
1006	200	0	3	100	3	700	0	30210479	ABSTRACT	Children	Oral Microbiome Shifts From Caries-Free to Caries-Affected Status in 3-Year-Old Chinese Children: A Longitudinal Study.
1006	100	1	2	0	3	900	0	33167488	ABSTRACT	Children	Diet Influences the Oral Microbiota of Infants during the First Six Months of Life.
1006	600	0	4	100	2	300	0	33733913	ABSTRACT	No human; animal; dogs	Oral Microbiota Transplant in Dogs with Naturally Occurring Periodontitis.
1006	200	2	2	300	2	500	0	33154739	ABSTRACT	Children	Alterations in Oral-Nasal-Pharyngeal Microbiota and Salivary Proteins in Mouth-Breathing Children.
1006	200	2	1	100	3	700	0	31655830	FULL	Periodontal health conditions non distinguishable by study group	Characteristics of the salivary microbiota in cheilitis granulomatosa.
1006	100	1	4	200	1	700	0	NA	ABSTRACT	No Illumina sequencing; cloning and sequencing	Microbial community structure in saliva from children of the Baoan nationality with or without dental caries in gansu, China.
1006	100	1	3	300	2	600	0	33051450	ABSTRACT	Children	Oral microbiota and dental caries data from monozygotic and dizygotic twin children.
1006	100	0	4	100	2	800	0	29355414	ABSTRACT	Review no on the topic. Dental caries	The Caries Microbiome: Implications for Reversing Dysbiosis.
1006	0	2	2	300	2	700	0	28199766	ABSTRACT	No illumina sequencing; 454 technology	Dysbiosis of oral buccal mucosa microbiota in patients with oral lichen planus.
1005	100	1	4	100	0	800	0	27371581	FULL	No assessment of the periodontal health condition	Effects of Specimen Collection Methodologies and Storage Conditions on the Short-Term Stability of Oral Microbiome Taxonomy.
1005	100	3	1	300	1	600	0	33331270	FULL	No assessment of the periodontal health condition	Alteration of oral flora in Mongolian patients with Behçet's disease: a multicentre study.
1005	300	1	3	400	1	300	0	27827319	FULL	No assessment of the periodontal health condition (self-reported)	The Salivary Microbiome and Oral Cancer Risk: a Pilot Study in Fanconi Anemia.
1005	100	2	1	100	2	800	0	22520388	FULL	No Illumina sequencing; 454 technology	Using high throughput sequencing to explore the biodiversity in oral bacterial communities.
1005	300	0	4	100	1	600	0	32901068	ABSTRACT	Children	Ethnic variation of oral microbiota in children.
1005	0	0	4	100	1	900	0	28709393	ABSTRACT	Children	Microbiome Associated with Severe Caries in Canadian First Nations Children.
1005	200	0	4	100	1	700	0	30734922	FULL	No Illumina sequencing; 454 technology	Qualitative and quantitative differences in the subgingival microbiome of the restored and unrestored teeth.
1005	500	1	2	100	2	400	0	31182740	FULL	The 16S rRNA gene region targeted is different to V3V4; V4	Oral microbial dysbiosis linked to worsened periodontal condition in rheumatoid arthritis patients.
1005	500	1	3	0	1	500	1	28637979	FULL	Review. Bibliography reviewed	The oral microbiome and human health.
1005	400	0	4	100	1	500	1	31533226	FULL	Review. Bibliography reviewed	A Literature Review of Metagenomics and Culturomics of the Peri-implant Microbiome: Current Evidence and Future Perspectives.
1005	400	0	5	100	0	500	0	26485507	ABSTRACT	No illumina sequencing; 454 technology	Comparison of Subgingival and Peri-implant Microbiome in Chronic Periodontitis.
1005	300	1	3	100	1	600	0	33532491	ABSTRACT	No illumina sequencing; 454 technology	Oral Health, Caries Risk Profiles, and Oral Microbiome of Pediatric Patients with Leukemia Submitted to Chemotherapy.
1005	300	0	3	100	2	600	0	30255621	FULL	No Illumina sequencing; 454 technology	Titanium as a modifier of the peri-implant microbiome structure.
1005	100	0	2	200	3	700	0	NA	ABSTRACT	No human; animal; dogs and cats	Investigation of the calculus microbiome in canines and felines using next-generation sequencing [Köpek ve kedi diş taşı mikrobiyomunun ileri jenerasyon sekanslama kullanılarak araştırılması]	10.9775/kvfd.2018.19690
1005	100	0	4	100	1	800	0	32993514	ABSTRACT	No human; animal; dogs	Oral microbial profile variation during canine ligature-induced peri-implantitis development.
1005	0	0	4	100	1	900	0	NA	ABSTRACT	No human; animal; mice	Fluoride depletes acidogenic taxa in oral but not gut microbial communities in mice	10.1128/mSystems.00047-17
1005	0	0	1	300	4	700	0	28875948	FULL	No sequence deposit/archive; no access num	The tongue microbiome in healthy subjects and patients with intra-oral halitosis.
1004	600	1	1	100	2	300	0	33734952	FULL	Illumina sequencing of cultured bacterial cells	Immunomodulatory streptococci that inhibit CXCL8 secretion and NFκB activation are common members of the oral microbiota.
1004	400	1	1	0	2	600	0	28220901	FULL	No 16S rRNA gene amplicon sequencing; metabolomics	Distinct signatures of dental plaque metabolic byproducts dictated by periodontal inflammatory status.
1004	300	0	2	100	2	600	0	31201984	FULL	No assessment of the periodontal health condition	Association between the oral microbiome and brain resting state connectivity in smokers.
1004	200	1	1	100	2	700	0	29851662	FULL	No assessment of the periodontal health condition	Alterations in the oral microbiome in HIV-infected participants after antiretroviral therapy administration are influenced by immune status.
1004	200	0	2	100	2	700	0	33628398	FULL	No assessment of the periodontal health condition (self-reported)	Comparisons of oral, intestinal, and pancreatic bacterial microbiomes in patients with pancreatic cancer and other gastrointestinal diseases.
1004	400	0	3	100	1	500	0	26332408	FULL	No Illumina sequencing; 454 technology	The Effect of Fixed Orthodontic Appliances and Fluoride Mouthwash on the Oral Microbiome of Adolescents - A Randomized Controlled Clinical Trial.
1004	1000	0	4	0	0	0	0	16512754	ABSTRACT	No oral microbiome study	Periodontal status in patients with gingival mucous membrane pemphigoid	10.1902/jop.2006.050113
1004	600	1	1	100	2	300	0	33153049	FULL	The 16S rRNA gene region targeted is different to V3V4; V1V3	Defining Metaniches in the Oral Cavity According to Their Microbial Composition and Cytokine Profile.
1004	500	1	1	100	2	400	0	11021394	FULL	No Illumina sequencing; ABI PRISM Genetic Analyzer technology	Comparison of the oral bacterial flora in saliva from a healthy subject and two periodontitis patients by sequence analysis of 16S rDNA libraries.
1004	400	1	2	0	1	600	0	33809050	FULL	Technology or sequencing platform for microbes detection not specified	Impact of the Diet on the Formation of Oxidative Stress and Inflammation Induced by Bacterial Biofilm in the Oral Cavity.
1004	400	0	1	200	3	400	0	23341849	ABSTRACT	No illumina sequencing; 454 technology	Metagenomic analysis of subgingival microbiota following non-surgical periodontal therapy: a pilot study.
802	400	0	2	0	0	400	0	33828820	FULL	No saliva samples	Molecular subgroup of periodontitis revealed by integrated analysis of the microbiome and metabolome in a cross-sectional observational study	10.1080/20002297.2021.1902707
1004	300	0	4	100	0	600	0	25463050	ABSTRACT	No human; animal; dogs	Early canine plaque biofilms: characterization of key bacterial interactions involved in initial colonization of enamel.
1004	200	1	2	0	1	800	0	NA	FULL	No sequence deposit/archive; no access num	Metagenomic analysis of the salivary microbiota in patients with caries, periodontitis and comorbid diseases	10.1016/j.jds.2020.12.002
1004	200	0	2	100	2	700	0	25474262	ABSTRACT	No illumina sequencing; 454 technology	Noma affected children from Niger have distinct oral microbial communities based on high-throughput sequencing of 16S rRNA gene fragments.
1004	200	0	3	0	1	800	0	31953340	ABSTRACT	No 16S rRNA gene amplicon sequencing; ITS gene analysis	Site-Specific Profiling of the Dental Mycobiome Reveals Strong Taxonomic Shifts during Progression of Early-Childhood Caries.
1004	0	0	3	100	1	900	0	27836847	FULL	No Illumina sequencing; Ion Torrent PGM	Human Oral Buccal Microbiomes Are Associated with Farmworker Status and Azinphos-Methyl Agricultural Pesticide Exposure.
1003	600	0	3	100	0	300	0	23539062	FULL	No 16S rRNA gene amplicon sequencing; terminal-restriction fragment length polymorphism (T-RFLP)	Relationship of periodontal clinical parameters with bacterial composition in human dental plaque.
1003	200	0	1	100	2	700	0	33677720	FULL	No assessment of the periodontal health condition	Effects of altitude on human oral microbes.
1003	200	1	1	200	1	600	0	NA	FULL	No assessment of the periodontal health condition	Oral microbiome signatures in hematological cancers reveal predominance of actinomyces and rothia species.	10.3390/jcm9124068
1003	300	0	2	300	1	400	0	33613481	FULL	No assessment of the periodontal health condition	Characterization of the Oral Microbiome of Medicated Type-2 Diabetes Patients.
1003	100	0	2	100	1	800	0	31771977	FULL	No assessment of the periodontal health condition	Racial Differences in the Oral Microbiome: Data from Low-Income Populations of African Ancestry and European Ancestry.
1003	200	0	2	100	1	700	0	29641531	FULL	No assessment of the periodontal health condition	Comparison of the oral microbiome in mouthwash and whole saliva samples.
1003	500	0	3	100	0	400	0	30054546	FULL	No assessment of the periodontal health condition	Types of tobacco consumption and the oral microbiome in the United Arab Emirates Healthy Future (UAEHFS) Pilot Study.
1003	800	1	0	0	2	200	0	29264967	FULL	No assessment of the periodontal health condition	Effect of tablets containing probiotic candidate strains on gingival inflammation and composition of the salivary microbiome: a randomised controlled trial.
1003	500	1	2	0	0	500	0	22698087	FULL	No assessment of the periodontal health condition	Composition of the adult digestive tract bacterial microbiome based on seven mouth surfaces, tonsils, throat and stool samples.
1003	100	0	2	300	1	600	0	23437114	FULL	No Illumina sequencing; 454 technology	Exploring the dynamic core microbiome of plaque microbiota during head-and-neck radiotherapy using pyrosequencing.
1003	100	0	2	0	1	900	0	27148241	FULL	No Illumina sequencing; 454 technology	Individuality, Stability, and Variability of the Plaque Microbiome.
1003	0	1	0	100	2	900	0	23844068	FULL	No Illumina sequencing; 454 technology	Comparison of DNA extraction methods in analysis of salivary bacterial communities.
1003	600	2	0	100	1	300	0	32182740	FULL	No sequence deposit/archive; no access num	Relationship of Salivary Microbiome with the Worsening of the Periodontal Health Status in Young Adults: A 3-Year Cohort Study.
1003	600	0	1	0	2	400	0	33799170	ABSTRACT	No human; animal; dogs	Comparison of subgingival and gingival margin plaque microbiota from dogs with healthy gingiva and early periodontal disease.
701	300	0	0	100	1	300	0	33922308	FULL	No saliva samples	Drift of the Subgingival Periodontal Microbiome during Chronic Periodontitis in Type 2 Diabetes Mellitus Patients.
1709	600	2	3	200	4	900	0	31681625	FULL	Accepted	Species-Level Salivary Microbial Indicators of Well-Resolved Periodontitis: A Preliminary Investigation.
1003	500	0	2	0	1	500	0	32533776	FULL	No sequence deposit/archive; no access num	Subgingival microbiome and clinical periodontal status in an elderly cohort: The WHICAP ancillary study of oral health.
1003	400	1	1	100	1	500	0	26191508	ABSTRACT	No illumina sequencing; 454 technology	Exploring salivary microbiota in AIDS patients with different periodontal statuses using 454 GS-FLX Titanium pyrosequencing.
1706	700	1	2	200	3	800	0	33441710	FULL	Accepted	Relationship between dental and periodontal health status and the salivary microbiome: bacterial diversity, co-occurrence networks and predictive models.
1003	400	0	3	100	0	500	0	33319834	FULL	The 16S rRNA gene region targeted is different to V3V4; V1V2	The impact of fixed orthodontic appliances on oral microbiome dynamics in Japanese patients.
1003	400	0	2	0	1	600	0	32811287	ABSTRACT	Review no on the topic. Oral cancer	Association or Causation? Exploring the Oral Microbiome and Cancer Links.
1003	300	0	2	0	1	700	1	28326980	FULL	Review. Bibliography reviewed	Gene Sequence Analyses of the Healthy Oral Microbiome in Humans and Companion Animals.
1003	300	0	1	300	2	400	0	16390343	ABSTRACT	No Illumina sequencing; cloning and sequencing	Novel subgingival bacterial phylotypes detected using multiple universal polymerase chain reaction primer sets.
1003	300	0	2	100	1	600	0	32077493	FULL	No sequence deposit/archive; no access num	Peri-implant mucositis sites with suppuration have higher microbial risk than sites without suppuration.
1003	200	0	2	100	1	700	0	26550763	ABSTRACT	No human; animal; horses	In-depth snapshot of the equine subgingival microbiome.
1003	200	0	3	0	0	800	0	22163302	ABSTRACT	No 16S rRNA gene amplicon sequencing; microarray	Correlation network analysis applied to complex biofilm communities.
1003	0	0	1	0	2	1000	2	34136418	FULL	Review. Bibliography reviewed	Low-Abundant Microorganisms: The Human Microbiome's Dark Matter, a Scoping Review.
1003	0	0	2	0	1	1000	0	32213245	ABSTRACT	No human; animal; turtle	Microbiome diversity and composition varies across body areas in a freshwater turtle.
1002	100	1	0	100	1	800	0	32636336	FULL	No assessment of the periodontal health condition	Parallel Analysis of Cystic Fibrosis Sputum and Saliva Reveals Overlapping Communities and an Opportunity for Sample Decontamination.
1002	400	0	1	100	1	500	0	28762074	FULL	No assessment of the periodontal health condition	The oral microbiota in patients with pancreatic cancer, patients with IPMNs, and controls: a pilot study.
1002	300	1	1	0	0	700	0	32621740	FULL	No assessment of the periodontal health condition	Oral microbial dysbiosis and its performance in predicting oral cancer.
1002	200	0	1	100	1	700	0	31297102	FULL	No assessment of the periodontal health condition	Compositional and Functional Analysis of the Microbiome in Tissue and Saliva of Oral Squamous Cell Carcinoma.
1002	100	0	1	100	1	800	0	32435231	FULL	No assessment of the periodontal health condition	Microbial Community Analysis of Saliva and Biopsies in Patients With Oral Lichen Planus.
1002	100	0	1	400	1	500	0	32733243	FULL	No assessment of the periodontal health condition	Patients With Reflux Esophagitis Possess a Possible Different Oral Microbiota Compared With Healthy Controls.
1002	700	0	0	0	2	300	0	27461975	FULL	No Illumina sequencing; 454 technology	Smoking, pregnancy and the subgingival microbiome.
1002	300	0	1	100	1	600	0	29703763	FULL	No Illumina sequencing; 454 technology	Association of Coffee and Tea Intake with the Oral Microbiome: Results from a Large Cross-Sectional Study.
1002	200	0	2	200	0	600	0	28225785	FULL	No Illumina sequencing; 454 technology	Betel nut chewing, oral premalignant lesions, and the oral microbiome.
1002	100	0	1	100	1	800	0	28112736	FULL	No Illumina sequencing; 454 technology	Maturation of the infant microbiome community structure and function across multiple body sites and in relation to mode of delivery.
1002	100	0	2	100	0	800	0	27666996	FULL	No Illumina sequencing; 454 technology	Supragingival Plaque Microbial Community Analysis of Children with Halitosis.
1002	700	1	1	0	0	300	0	20373538	ABSTRACT	No 16S rRNA gene amplicon sequencing; dot-blot hybridization	Clinical periodontal and microbiologic parameters in patients with crohn's disease with consideration of the CARD15 genotype	10.1902/jop.2009.090563
1002	700	1	1	0	0	300	0	19936523	ABSTRACT	No 16S rRNA gene amplicon sequencing; PCR	Occurrence of Aggregatibacter actinomycetemcomitans in Brazilian Indians from Umutina Reservation, Mato Grosso, Brazil.
1002	700	1	1	100	0	200	0	24376864	ABSTRACT	No 16S rRNA gene amplicon sequencing; microarray	Correlation of Aggregatibacter actinomycetemcomitans detection with clinical/immunoinflammatory profile of localized aggressive periodontitis using a 16S rRNA microarray method: a cross-sectional study.
1002	600	0	1	100	1	300	0	22420875	ABSTRACT	No Illumina sequencing; cloning and sequencing	Host-bacterial interactions during induction and resolution of experimental gingivitis in current smokers.
1002	600	0	1	100	1	300	0	21489726	ABSTRACT	No human; animal; dogs	Molecular identification of bacteria associated with canine periodontal disease.
1002	600	1	1	100	0	300	0	21049043	ABSTRACT	No 16S rRNA gene amplicon sequencing; microarray	Specified species in gingival crevicular fluid predict bacterial diversity.
1002	600	0	1	0	1	400	0	34222038	FULL	Similar re-analysis. Bibliography reviewed	Structure and Function of Oral Microbial Community in Periodontitis Based on Integrated Data.
1002	600	0	2	100	0	300	0	15150339	ABSTRACT	No 16S rRNA gene amplicon sequencing; terminal-restriction fragment length polymorphism (T-RFLP)	Changes in oral microbial profiles after periodontal treatment as determined by molecular analysis of 16S rRNA genes.
1002	500	0	1	100	1	400	0	30341964	FULL	No sequence deposit; no access num	The severity of human peri-implantitis lesions correlates with the level of submucosal microbial dysbiosis.
1002	400	0	1	100	1	500	0	31502122	ABSTRACT	No illumina sequencing; 454 technology	Japanese subgingival microbiota in health vs disease and their roles in predicted functions associated with periodontitis.
1002	400	0	1	100	1	500	0	32849467	ABSTRACT	Pericoronaritis	Microbial Profile During Pericoronitis and Microbiota Shift After Treatment.
1604	100	1	1	300	2	1200	0	32197614	FULL	Accepted	Analysis of by high-throughput sequencing: Helicobacter pylori infection and salivary microbiome.
1002	300	0	1	100	1	600	0	30356676	FULL	No sequence deposit/archive; no access num	Keystone Species in Pregnancy Gingivitis: A Snapshot of Oral Microbiome During Pregnancy and Postpartum Period.
1002	300	0	1	200	1	500	0	25523504	ABSTRACT	No human; animal; felines	The feline oral microbiome: a provisional 16S rRNA gene based taxonomy with full-length reference sequences.
1303	300	0	2	100	1	900	0	32024712	FULL	Accepted	Oral and Gut Microbial Diversity and Immune Regulation in Patients with HIV on Antiretroviral Therapy.
1002	200	1	0	100	1	700	0	31428073	FULL	No Illumina sequencing; Ion Torrent PGM	Characteristics of the Salivary Microbiota in Patients With Various Digestive Tract Cancers.
1001	800	0	1	0	0	200	0	19058781	FULL	No 16S rRNA gene amplicon sequencing; commercial 16S-RNA-gene probe test	Differences in subgingival microflora of Korean and German periodontal patients.
1001	100	0	1	300	0	600	0	32847083	FULL	No assessment of the periodontal health condition	Oral and Fecal Microbiota in Lynch Syndrome.
1001	100	0	0	200	1	700	1	32825849	FULL	No assessment of the periodontal health condition	Antimicrobial drug use in the first decade of life influences saliva microbiota diversity and composition.
1001	700	0	1	100	0	200	0	26598191	ABSTRACT	Article in chinese	[Comparative analysis of 6 kinds of bacteria in the subgingival plaque in different types of patients with periodontal diseases].
1001	100	1	0	200	0	700	0	23565884	FULL	No Illumina sequencing; 454 technology	Effects of amoxicillin treatment on the salivary microbiota in children with acute otitis media.
1001	100	0	1	100	0	800	0	22132218	ABSTRACT	Endodontic-related pathologies/samples	Comparing the bacterial diversity of acute and chronic dental root canal infections.
1001	600	0	1	0	0	400	0	32109938	ABSTRACT	No 16S rRNA gene amplicon sequencing; microarray	Development of Oral Care Chip, a novel device for quantitative detection of the oral microbiota associated with periodontal disease.
1001	700	0	1	100	0	200	0	12666949	ABSTRACT	No 16S rRNA gene amplicon sequencing; PCR	Subgingival microflora and antibody responses against periodontal bacteria of young Japanese patients with type 1 diabetes mellitus.
1001	600	0	1	0	0	400	1	24807405	ABSTRACT	Review no on the topic. Periodontitis and rheumatoid arthritis	Periodontal disease and subgingival microbiota as contributors for rheumatoid arthritis pathogenesis: Modifiable risk factors?	10.1097/BOR.0000000000000076
1001	600	1	0	100	0	300	0	17869137	ABSTRACT	No 16S rRNA gene amplicon sequencing; PCR	Salivary detection of periodontopathic bacteria in periodontally healthy children.
1001	400	0	1	0	0	600	0	22576262	ABSTRACT	No illumina sequencing; 454 technology	Periodontal disease and the oral microbiota in new-onset rheumatoid arthritis	10.1002/art.34539
1001	300	0	1	100	0	600	0	23760823	ABSTRACT	No 16S rRNA gene amplicon sequencing; terminal-restriction fragment length polymorphism (T-RFLP)	T-RFLP-based differences in oral microbial communities as risk factor for development of oral diseases under stress.
1001	300	0	1	100	0	600	0	23303375	ABSTRACT	No illumina sequencing; 454 technology	The subgingival microbiome in health and periodontitis and its relationship with community biomass and inflammation.
1001	300	0	1	100	0	600	0	20123706	ABSTRACT	No human; animal; mice	Transmission of diverse oral bacteria to murine placenta: evidence for the oral microbiome as a potential source of intrauterine infection.
1001	100	0	1	200	0	700	0	26218067	ABSTRACT	No human; animal; mice	Oral Administration of P. gingivalis Induces Dysbiosis of Gut Microbiota and Impaired Barrier Function Leading to Dissemination of Enterobacteria to the Liver.
1001	100	0	0	300	1	600	0	28802721	ABSTRACT	No oral microbiome study	Comparison of commercially-available preservatives for maintaining the integrity of bacterial DNA in human milk.
1001	100	0	0	300	1	600	0	22412957	ABSTRACT	No Illumina sequencing; 454 technology	Deep sequencing analyses of low density microbial communities: working at the boundary of accurate microbiota detection.
1001	0	0	1	100	0	900	0	23071781	ABSTRACT	No oral microbiome study	The Lung Microbiome in Moderate and Severe Chronic Obstructive Pulmonary Disease	10.1371/journal.pone.0047305
1001	0	0	1	200	0	800	0	25960327	ABSTRACT	No human; animal; koalas	Variation in koala microbiomes within and between individuals: effect of body region and captivity status.
1001	0	0	0	100	1	900	0	20705313	ABSTRACT	No human; animal; mice	Bacteria from drinking water supply and their fate in gastrointestinal tracts of germ-free mice: A phylogenetic comparison study	10.1016/j.watres.2010.07.027
1000	600	0	0	100	0	300	0	28707424	FULL	No Illumina sequencing; 454 technology	A reproducible microcosm biofilm model of subgingival microbial communities.
1000	700	0	0	100	0	200	0	NA	ABSTRACT	Article in chinese	Effects of periodontal therapy on Archaea colonization in subgingival plaque	10.3969/j.issn.1674-8115.2011.07.039
1000	700	0	0	100	0	200	0	17608580	ABSTRACT	No 16S rRNA gene amplicon sequencing; PCR	Detection of Porphyromonas gingivalis in the amniotic fluid in pregnant women with a diagnosis of threatened premature labor.
1000	600	0	0	100	0	300	1	11022767	ABSTRACT	No 16S rRNA gene amplicon sequencing; PCR	Detection of major putative periodontopathogens in Korean advanced adult periodontitis patients using a nucleic acid-based approach.
1000	700	0	0	100	0	200	0	27276852	ABSTRACT	No 16S rRNA gene amplicon sequencing; quantitative real-time PCR	Estimation of total bacteria by real-time PCR in patients with periodontal disease.
1000	500	0	0	200	0	300	0	26461079	ABSTRACT	No illumina sequencing; 454 technology and PCR	Relationship between periodontitis-associated subgingival microbiota and clinical inflammation by 16S pyrosequencing.
1000	400	0	0	0	0	600	0	33941275	ABSTRACT	No 16S rRNA gene amplicon sequencing; shotgun metagenomic sequencing	Anna Karenina and the subgingival microbiome associated with periodontitis.	10.1186/s40168-021-01056-3
910	500	0	8	100	2	300	0	29202047	FULL	The 16S rRNA gene region targeted is different to V3V4; V4	Subgingival Microbiome Colonization and Cytokine Production during Early Dental Implant Healing.
909	200	1	3	100	5	600	0	28303827	FULL	No assessment of the periodontal health condition	Characterisation of the human oral microbiome in patients with coronary artery disease using next-generation sequencing of 16SrRNA amplicons.
909	0	1	1	300	7	600	0	29849646	ABSTRACT	Endodontic-related pathologies/samples	Illumina MiSeq Sequencing for Preliminary Analysis of Microbiome Causing Primary Endodontic Infections in Egypt.
909	200	0	3	300	6	400	0	NA	FULL	No sequence deposit/archive; no access num	Identification of bacteria associated with a periodontal disease in Thai patients based on next-generation sequencing	10.5812/jjm.13646
908	100	1	4	300	3	500	0	29670544	ABSTRACT	Children	Dynamic Alterations in Salivary Microbiota Related to Dental Caries and Age in Preschool Children With Deciduous Dentition: A 2-Year Follow-Up Study.
908	200	1	4	200	3	500	0	33627735	FULL	No sequence deposit/archive; no access num	High abundance of sugar metabolisers in saliva of children with caries.
908	0	1	5	100	2	800	0	31481603	ABSTRACT	No Illumina sequencing; PacBio technology	Identification of Initial Colonizing Bacteria in Dental Plaques from Young Adults Using Full-Length 16S rRNA Gene Sequencing.
907	300	1	4	0	2	600	0	29364253	ABSTRACT	Children	Oral Biofilm Sampling for Microbiome Analysis in Healthy Children.
907	200	0	5	100	2	600	0	33543600	FULL	No sequence deposit/archive; no access num	Microbial communities of titanium versus zirconia abutments on implant-supported restorations: Biodiversity composition and its impact on clinical parameters over a 3-year longitudinal prospective study.
907	200	1	3	100	3	600	0	31418980	FULL	No sequence deposit/archive; no access num	The dynamics of the oral microbiome and oral health among patients receiving clear aligner orthodontic treatment.
906	200	0	4	200	2	500	0	27777193	ABSTRACT	Article in chinese	[Analysis of causes and whole microbial structure in a case of rampant caries].
906	100	1	2	300	3	500	0	33783590	ABSTRACT	Children	Salivary microbial community alterations due to probiotic yogurt in preschool children with healthy deciduous teeth.
906	200	2	2	200	2	500	0	33154739	ABSTRACT	Children	Alterations in Oral–Nasal–Pharyngeal Microbiota and Salivary Proteins in Mouth-Breathing Children	10.3389/fmicb.2020.575550
906	0	1	4	400	1	500	0	26872127	ABSTRACT	Endodontic-related pathologies/samples	Analysis of bacterial community profiles of endodontically infected primary teeth using pyrosequencing.
906	0	1	2	400	3	500	0	33359531	ABSTRACT	Endodontic-related pathologies/samples	Characterization of Root Canal Microbiota in Teeth Diagnosed with Irreversible Pulpitis.
906	300	2	4	0	0	600	0	24643218	ABSTRACT	No 16S rRNA gene amplicon sequencing; microarray	Altered bacterial profiles in saliva from adults with caries lesions: A case-cohort study	10.1159/000357502
906	800	2	4	0	0	100	0	15733143	ABSTRACT	No 16S rRNA gene amplicon sequencing; quantitative real-time PCR	Real-time polymerase chain reaction quantification of human cytomegalovirus and Epstein-Barr virus in periodontal pockets and the adjacent gingiva of periodontitis lesions.
906	100	0	4	400	2	400	0	30594172	FULL	No sequence deposit/archive; no access num	Plaque biofilm microbial diversity in infants aged 12 months and their mothers with or without dental caries: a pilot study.
906	100	0	3	0	3	800	0	31796065	FULL	No sequence deposit/archive; no access num	Comparing dental plaque microbiome diversity of extrinsic black stain in the primary dentition using Illumina MiSeq sequencing technique.
906	100	0	1	200	5	600	0	29861065	ABSTRACT	Review no on the topic. Endodontic microbiota	Deciphering Endodontic Microbial Communities by Next-generation Sequencing.
1202	500	1	0	100	1	600	0	31281801	FULL	Accepted	Identification of Salivary Microbiota and Its Association With Host Inflammatory Mediators in Periodontitis.
906	0	1	1	200	4	700	0	30598660	ABSTRACT	No human; animal; snake	Next-generation sequencing analysis reveals high bacterial diversity in wild venomous and non-venomous snakes from India.	10.1186/s40409-018-0181-8
905	100	1	0	300	4	500	0	22300522	FULL	No assessment of the periodontal health condition	Analysis of the salivary microbiome using culture-independent techniques.
905	300	0	2	100	3	500	0	30598728	FULL	No assessment of the periodontal health condition	Xylitol and sorbitol effects on the microbiome of saliva and plaque.
905	100	2	2	100	1	700	0	32561577	FULL	No assessment of the periodontal health condition	Oral Microbiota Display Profound Differential Metabolic Kinetics and Community Shifts upon Incubation with Sucrose, Trehalose, Kojibiose, and Xylitol.
905	100	0	1	100	4	700	0	33505088	FULL	No assessment of the periodontal health condition	Do Maternal Microbes Shape Newborn Oral Microbes?
905	100	0	1	300	4	500	0	27797671	FULL	No assessment of the periodontal health condition	Nutritional Correlates of Human Oral Microbiome.
905	100	1	2	0	2	800	0	27351333	FULL	No assessment of the periodontal health condition	A preliminary study of the oral microbiota in Chinese patients with Sjögren's syndrome.
905	100	0	1	200	4	600	0	30728424	FULL	No assessment of the periodontal health condition	Evaluation of Oral Cavity DNA Extraction Methods on Bacterial and Fungal Microbiota.
905	0	0	4	100	1	800	0	28678838	ABSTRACT	Children	The oral bacterial microbiome of occlusal surfaces in children and its association with diet and caries.
905	300	0	2	200	3	400	0	22675498	FULL	No Illumina sequencing; 454 technology and shotgun metagenomic sequencing	Deep sequencing of the oral microbiome reveals signatures of periodontal disease.
905	300		5	100	0	500	0	16272510	FULL	No Illumina sequencing; ABI PRISM Genetic Analyzer technology	Defining the normal bacterial flora of the oral cavity.
905	300	2	1	300	2	300	0	31489129	FULL	No sequence deposit/archive; no access num	Porphyromonas gingivalis in saliva associates with chronic and aggressive periodontitis.
905	300	0	4	100	1	500	0	33246481	FULL	No sequence deposit/archive; no access num	Comparison of peri-implant submucosal microbiota in arches with zirconia or titanium implant-supported fixed complete dental prostheses: a study protocol for a randomized controlled trial.
905	300	0	3	100	2	500	0	30680442	ABSTRACT	No illumina sequencing; 454 technology	Deep sequencing reveals specific bacterial signatures in the subgingival microbiota of healthy subjects.
905	200	1	2	200	2	500	0	33344084	FULL	Patients with orthodontic treatment	Salivary microbial changes during the first 6 months of orthodontic treatment.
905	100	0	3	0	2	800	1	19631851	ABSTRACT	Review no on the topic. Endodontic microbiota	Evidenced-Based Review of Clinical Studies on Endodontic Microflora.	10.1016/j.joen.2009.05.020
905	0	1	2	100	2	800	0	33266023	ABSTRACT	No human; animal; donkeys	Investigation of Oral Microbiome in Donkeys and the Effect of Dental Care on Oral Microbial Composition.
905	0	1	1	100	3	800	0	28662106	ABSTRACT	No human; animal; birds	Variation between the oral and faecal microbiota in a free-living passerine bird, the great tit (Parus major).
905	0	0	4	200	1	700	0	23063222	ABSTRACT	No illumina sequencing; 454 technology	Bacterial flora of dental periradicular lesions analyzed by the 454-pyrosequencing technology.
904	100	2	1	100	1	700	0	34002220	FULL	Children	Site- and Taxa-Specific Disease-Associated Oral Microbial Structures Distinguish Inflammatory Bowel Diseases.
904	200	1	1	100	2	600	0	32071121	FULL	No assessment of the periodontal health condition	Oral Microbiome Profiling in Smokers with and without Head and Neck Cancer Reveals Variations Between Health and Disease.
904	100	1	1	100	2	700	0	31208015	FULL	No assessment of the periodontal health condition	Modulation of Saliva Microbiota through Prebiotic Intervention in HIV-Infected Individuals.
904	100	1	1	300	2	500	0	31218867	ABSTRACT	Article in chinese	[Oral microbiological diversity in patients with salivary adenoid cystic carcinoma].
904	200	0	3	100	1	600	0	32432287	ABSTRACT	Biofilm model	Multifunctional antibacterial dental sealants suppress biofilms derived from children at high risk of caries.
904	500	0	3	0	1	400	0	33445627	ABSTRACT	Biofilm model	Next-Generation Sequencing for Determining the Effect of Arginine on Human Dental Biofilms Using an In Situ Model.
904	100	0	2	100	2	700	0	26505801	ABSTRACT	Children	Microbiome interaction with sugar plays an important role in relapse of childhood caries.
904	100	0	3	100	1	700	0	17079495	FULL	No Illumina sequencing; cloning and sequencing	Genetic profiling of the oral microbiota associated with severe early-childhood caries.
904	100	1	2	100	1	700	0	20336157	FULL	No Illumina sequencing; cloning and sequencing	Bacterial diversity in the oral cavity of 10 healthy individuals.
904	100	1	1	100	2	700	0	32920149	FULL	No Illumina sequencing; Ion Torrent PGM	Oral microbial community analysis of the patients in the progression of liver cancer.
904	900	1	3	0	0	0	0	NA	ABSTRACT	No oral microbiome study	Inflammatory mediator polymorphisms associate with initial periodontitis in adolescents	10.1002/cre2.40
904	800	0	4	0	0	100	0	22975025	ABSTRACT	No human; animal; dogs	Effects of immunization with natural and recombinant lysine decarboxylase on canine gingivitis development.
904	700	2	1	0	1	200	0	29520798	ABSTRACT	No Illumina sequencing; HOMINGS technique	Influence of periodontal treatment on subgingival and salivary microbiotas.
904	500	0	3	0	1	400	1	20403112	FULL	Review. Bibliography reviewed	Comparative biology of chronic and aggressive periodontitis vs. peri-implantitis.
1106	200	1	1	300	4	600	0	29576948	FULL	Accepted	Characterization of the salivary microbiome in people with obesity.
904	400	1	3	100	0	400	0	24777777	ABSTRACT	No 16S rRNA gene amplicon sequencing; terminal-restriction fragment length polymorphism (T-RFLP)	Terminal RFLP analysis to determine the oral microbiota with hyposalivation.
904	300	0	4	100	0	500	0	14749087	ABSTRACT	No human; animal; dogs	Effect of different crown contours on periodontal health in dogs. Microbiological results.
904	300	0	1	100	3	500	0	28766745	FULL	No sequence deposit/archive; no access num	Exploring the microbiome of healthy and diseased peri-implant sites using Illumina sequencing.
904	300	1	2	0	1	600	0	NA	ABSTRACT	No Illumina sequencing; cloning and sequencing	Impact of the diet on the formation of oxidative stress and inflammation induced by bacterial biofilm in the oral cavity	10.3390/ma14061372
904	300	0	3	100	1	500	0	25366222	FULL	Review. Bibliography reviewed	Microbiological diversity of peri-implantitis biofilms.
904	300	0	3	100	1	500	0	33585276	FULL	The 16S rRNA gene region targeted is different to V3V4; V4	Oral Microbiome Analysis in Prospective Genome Cohort Studies of the Tohoku Medical Megabank Project.
904	200	0	2	200	2	500	0	31417518	FULL	The 16S rRNA gene region targeted is different to V3V4; V4V5	Microbiota in Human Periodontal Abscess Revealed by 16S rDNA Sequencing.
904	200	3	0	300	1	400	0	31497258	FULL	Periodontal health conditions non distinguishable by study group	Next-generation sequencing of whole saliva from patients with primary Sjögren's syndrome and non-Sjögren's sicca reveals comparable salivary microbiota.
904	100	0	1	100	3	700	0	24778776	ABSTRACT	No illumina sequencing; 454 technology	Influence of DNA extraction on oral microbial profiles obtained via 16S rRNA gene sequencing.
1003	500	1	1	100	1	400	0	33608141	FULL	Accepted	Salivary microbiome and periodontal status of patients with periodontitis during the initial stage of orthodontic treatment.
904	100	2	1	100	1	700	0	32034425	ABSTRACT	No Illumina sequencing; Ion Torrent PGM	Shifts in the bacterial community of saliva give insights on the relationship between obesity and oral microbiota in adolescents.
903	400	0	2	0	1	500	0	29691333	FULL	In-vitro	Community Development between Porphyromonas gingivalis and Candida albicans Mediated by InlJ and Als3.
903	300	0	2	0	1	600	0	23673380	FULL	No 16S rRNA gene amplicon sequencing; shotgun metagenomic sequencing	Metagenomic sequencing reveals microbiota and its functional potential associated with periodontal disease.
903	300	0	0	300	3	300	0	31275564	FULL	No assessment of the periodontal health condition	Health and saliva microbiomes of a semi-urbanized indigenous tribe in Peninsular Malaysia.
903	300	0	2	100	1	500	0	34123872	FULL	No assessment of the periodontal health condition	Association Between Oral Microbiota and Cigarette Smoking in the Chinese Population.
903	200	0	2	100	1	600	0	33747700	FULL	No assessment of the periodontal health condition	Tooth brushing using toothpaste containing theaflavins reduces the oral pathogenic bacteria in healthy adults.
903	0	1	1	0	1	900	0	31263096	FULL	No assessment of the periodontal health condition	Salivary mycobiome dysbiosis and its potential impact on bacteriome shifts and host immunity in oral lichen planus.
903	400	0	3	100	0	400	0	27680288	FULL	No Illumina sequencing; 454 technology	Cetylpyridinium chloride mouth rinses alleviate experimental gingivitis by inhibiting dental plaque maturation.
903	300	0	3	0	0	600	0	25984952	FULL	No Illumina sequencing; 454 technology	Microbiome profiles in periodontitis in relation to host and disease characteristics	10.1371/journal.pone.0127077
903	500	2	1	100	0	300	0	19835625	ABSTRACT	No 16S rRNA gene amplicon sequencing; microarray	Subgingival bacterial colonization profiles correlate with gingival tissue gene expression.
903	500	2	1	0	0	400	0	24303924	ABSTRACT	No 16S rRNA gene amplicon sequencing; microarray	Differences in bacterial saliva profile between periodontitis patients and a control cohort.
903	400	0	2	100	1	400	0	27476443	FULL	No Illumina sequencing; cloning and sequencing	Oral, intestinal, and skin bacteria in ventral hernia mesh implants.
903	500	0	3	100	0	300	0	25170686	ABSTRACT	No 16S rRNA gene amplicon sequencing; quantitative real-time PCR	Frequent detection of Streptococcus tigurinus in the human oral microbial flora by a specific 16S rRNA gene real-time TaqMan PCR.
903	400	0	1	0	2	500	0	32844406	FULL	No sequence deposit/archive; no access num	Microbiome changes in young periodontitis patients treated with adjunctive metronidazole and amoxicillin.
903	400	0	3	0	0	500	0	31538804	FULL	No sequence deposit/archive; no access num	Novel Nicotine Delivery Systems.
903	300	0	2	100	1	500	0	31882580	FULL	Periodontal health conditions non distinguishable by study group	Significant effect of HIV/HAART on oral microbiota using multivariate analysis.
903	400	0	2	0	1	500	0	32764634	FULL	Periodontal health conditions non distinguishable by study group	Randomised, double-blind, placebo-controlled trial of oral probiotic Streptococcus salivarius M18 on head and neck cancer patients post-radiotherapy: a pilot study.
903	300	0	2	100	1	500	0	30881924	FULL	No saliva samples	Frequency of Tongue Cleaning Impacts the Human Tongue Microbiome Composition and Enterosalivary Circulation of Nitrate.
903	300	1	1	0	1	600	0	33165644	ABSTRACT	No human; animal; mice	Impaired salivary SIgA antibodies elicit oral dysbiosis and subsequent induction of alveolar bone loss.
903	200	0	2	100	1	600	0	33563782	ABSTRACT	No human; animal; mice	A 16S rRNA Gene and Draft Genome Database for the Murine Oral Bacterial Community.
903	200	0	1	100	2	600	1	21323699	FULL	Review. Bibliography reviewed	Has the use of molecular methods for the characterization of the human oral microbiome changed our understanding of the role of bacteria in the pathogenesis of periodontal disease?
903	200	0	1	0	2	700	1	16930309	FULL	Review. Bibliography reviewed	How we got attached to Actinobacillus actinomycetemcomitans: A model for infectious diseases	10.1111/j.1600-0757.2006.00189.x
903	200	0	1	100	2	600	0	32582069	ABSTRACT	No human; animal; rats	Insight Into the Effects of Nisin and Cecropin on the Oral Microbial Community of Rats by High-Throughput Sequencing.
902	200	0	1	0	1	700	0	29996764	FULL	Biofilm model	Consistent and reproducible long-term in vitro growth of health and disease-associated oral subgingival biofilms.
902	600	1	0	100	1	200	0	21375703	FULL	No 16S rRNA gene amplicon sequencing; HOMIM	RNA-oligonucleotide quantification technique (ROQT) for the enumeration of uncultivated bacterial species in subgingival biofilms.
902	400	0	2	0	0	500	0	25029268	FULL	No 16S rRNA gene amplicon sequencing; quantitative real-time PCR	Quantitative molecular detection of putative periodontal pathogens in clinically healthy and periodontally diseased subjects.
902	400	0	1	0	1	500	0	34070915	FULL	No 16S rRNA gene amplicon sequencing; shotgun metagenomic sequencing	Oral Microbiome in Relation to Periodontitis Severity and Systemic Inflammation.
902	200	0	1	100	1	600	0	31682463	FULL	No assessment of the periodontal health condition	Alterations in Oral Microbiota in HIV Are Related to Decreased Pulmonary Function.
902	400	0	1	100	1	400	0	30598734	ABSTRACT	Biofilm model	Microcosm biofilms cultured from different oral niches in periodontitis patients.
902	400	0	2	0	0	500	0	33777830	FULL	No Illumina sequencing; 454 technology	R/G Value—A Numeric Index of Individual Periodontal Health and Oral Microbiome Dynamics	10.3389/fcimb.2021.602643
902	400	1	1	0	0	500	0	25384884	FULL	No Illumina sequencing; 454 technology	Distinct composition of the oral indigenous microbiota in South Korean and Japanese adults.
902	400	0	2	0	0	500	0	25483866	ABSTRACT	Biofilm model	Integration of non-oral bacteria into in vitro oral biofilms	10.4161/21505594.2014.967608
902	200	0	1	100	1	600	0	32887934	ABSTRACT	Children	Association between the microbiomes of tonsil and saliva samples isolated from pediatric patients subjected to tonsillectomy for the treatment of tonsillar hyperplasia.
902	200	0	1	200	1	500	1	32894604	ABSTRACT	Endodontic-related pathologies/samples	The benefit of culture-independent methods to detect bacteria and fungi in re-infected root filled teeth: a pilot study.
902	600	0	2	100	0	200	0	24859768	FULL	No Illumina sequencing; ABI PRISM Genetic Analyzer technology	Prevalence and quantification of the uncommon Archaea phylotype Thermoplasmata in chronic periodontitis.
902	200	0	1	300	1	400	0	25006361	FULL	No Illumina sequencing; cloning and sequencing	Bacteria and bacterial DNA in atherosclerotic plaque and aneurysmal wall biopsies from patients with and without periodontitis.
902	600	0	1	100	1	200	0	30013983	FULL	No Illumina sequencing; PacBio technology	16S rRNA Long-Read Sequencing of the Granulation Tissue from Nonsmokers and Smokers-Severe Chronic Periodontitis Patients.
902	500	1	1	0	0	400	0	31893017	ABSTRACT	No 16S rRNA gene amplicon sequencing; quantitative real-time PCR and PCR hybridization	Protozoans in subgingival biofilm: clinical and bacterial associated factors and impact of scaling and root planing treatment.
902	300	0	1	100	1	500	0	NA	FULL	Technology or sequencing platform for microbes detection not specified	Type-2 diabetes mellitus individuals carry different periodontal bacteria	10.1590/pboci.2021.049
902	200	0	1	200	1	500	0	21362199	FULL	Technology or sequencing platform for microbes detection not specified	Use of 16S ribosomal RNA gene analyses to characterize the bacterial signature associated with poor oral health in West Virginia.
902	600	0	1	100	1	200	0	23928119	ABSTRACT	No human; animal; ovine	Culture-independent identification of bacteria associated with ovine 'broken mouth' periodontitis.
902	500	0	0	100	2	300	0	33737991	FULL	Review. Bibliography reviewed	Etiology of aggressive periodontitis in individuals of African descent.
902	400	0	1	100	1	400	1	NA	FULL	Review. Bibliography reviewed	Gram-positive microorganisms in periodontitis.
902	400	0	1	0	1	500	0	26215258	ABSTRACT	No 16S rRNA gene amplicon sequencing; transcriptomics	Transcriptome analysis of bacteriophage communities in periodontal health and disease.
902	400	0	1	100	1	400	1	24744537	FULL	Review. Bibliography reviewed	Microbial role in periodontitis: Have we reached the top? Some unsung bacteria other than red complex.
902	400	0	1	100	1	400	0	31275528	FULL	No sequence deposit/archive; no access num	Subgingival microbiome of experimental gingivitis: shifts associated with the use of chlorhexidine and N-acetyl cysteine mouthwashes.
902	400	0	0	0	2	500	0	29562298	FULL	No sequence deposit/archive; no access num	The subgingival microbiome in patients with established rheumatoid arthritis.
902	200	0	1	200	1	500	0	18946007	ABSTRACT	No illumina sequencing; 454 technology	Pyrosequencing analysis of the oral microflora of healthy adults.
902	200	0	1	100	1	600	0	20370919	ABSTRACT	No human; animal; mice	The analysis of oral microbial communities of wild-type and toll-like receptor 2-deficient mice using a 454 GS FLX Titanium pyrosequencer.
902	200	0	1	100	1	600	0	30834691	FULL	No sequence deposit/archive; no access num	Detection of dental plaque and its potential pathogenicity using quantitative light-induced fluorescence.
901	400	0	1	0	0	500	0	28632755	FULL	In-vitro	Potassium is a key signal in host-microbiome dysbiosis in periodontitis	10.1371/journal.ppat.1006457
901	500	0	0	0	1	400	0	34069916	FULL	No 16S rRNA gene amplicon sequencing; shotgun metagenomic sequencing	Taxonomic and Gene Category Analyses of Subgingival Plaques from a Group of Japanese Individuals with and without Periodontitis.
901	400	0	1	100	0	400	0	22431050	ABSTRACT	Article in chinese	[Using DGGE to analyze bacteria community structure changes in subgingival plaque after periodontal initial therapy].
901	600	0	1	100	0	200	0	21796505	FULL	No Illumina sequencing; 454 technology	Mutations in the ELANE gene are associated with development of periodontitis in patients with severe congenital neutropenia.
901	600	0	0	100	1	200	0	NA	FULL	No Illumina sequencing; ABI PRISM Genetic Analyzer technology	Subgingival microflora in chronic obstructive pulmonary disease	10.3109/08910600903194412
901	600	0	1	100	0	200	0	18830275	FULL	No Illumina sequencing; cloning and sequencing	The ecological proportion of indigenous bacterial populations in saliva is correlated with oral health status.
901	300	0	1	200	0	400	0	24086784	ABSTRACT	No 16S rRNA gene amplicon sequencing; microarray	Microarray analysis of microbiota of gingival lesions in noma patients.
901	500	0	1	100	0	300	0	11493360	ABSTRACT	No 16S rRNA gene amplicon sequencing; PCR	Prevalence of Actinobacillus actinomycetemcomitans in an ethnic adult Chinese population.
901	300	0	1	100	0	500	0	12488570	ABSTRACT	No 16S rRNA gene amplicon sequencing; terminal-restriction fragment length polymorphism (T-RFLP)	Application of terminal RFLP analysis to characterize oral bacterial flora in saliva of healthy subjects and patients with periodontitis.
901	600	0	0	100	1	200	0	17309593	ABSTRACT	No Illumina sequencing; cloning and sequencing	Subgingival plaque microbiota in HIV positive patients.
901	500	1	0	0	0	400	0	25904141	ABSTRACT	No illumina sequencing; 454 technology	Pyrosequencing Analysis of Subgingival Microbiota in Distinct Periodontal Conditions.
901	400	0	0	100	1	400	0	21214871	ABSTRACT	No Illumina sequencing; cloning and sequencing	Microbiological and immunological characteristics of young Moroccan patients with aggressive periodontitis with and without detectable Aggregatibacter actinomycetemcomitans JP2 infection.
1002	400	1	1	100	0	500	0	32351901	FULL	Accepted	Saliva Microbiome Changes in Patients With Periodontitis With and Without Chronic Obstructive Pulmonary Disease.
901	400	0	1	200	0	300	0	25169082	ABSTRACT	No oral microbiome study	Association between cigarette smoking and the vaginal microbiota: a pilot study.
901	400	0	1	100	0	400	0	33456534	FULL	No sequence deposit/archive; no access num	Association of oral HPV16 infection with periodontal inflammation and the oral microbiome in older women.
901	400	0	1	100	0	400	0	30581850	FULL	The 16S rRNA gene region targeted is different to V3V4; V1V2	Composition Analysis and Feature Selection of the Oral Microbiota Associated with Periodontal Disease.
901	200	0	1	0	0	700	0	33226670	FULL	Review. Bibliography reviewed	Microbiomics: Were we all wrong before?
901	100	1	0	0	0	800	0	22968328	ABSTRACT	No illumina sequencing; 454 technology	Pyrosequencing analysis of the salivary microbiota of healthy Chinese children and adults.
900	300	0	0	200	0	400	0	27239990	ABSTRACT	Article in russian	[Study of mutual dependence of periodontal and colonic microbiome in health and pathology using NSG-sequencing].
900	400	0	0	0	0	500	0	26830979	FULL	No Illumina sequencing; 454 technology	Microbial profiles at baseline and not the use of antibiotics determine the clinical outcome of the treatment of chronic periodontitis.
900	300	0	0	100	0	500	0	12588461	ABSTRACT	No 16S rRNA gene amplicon sequencing; denaturing gradient gel electrophoresis (DGGE)	Denaturing gradient gel electrophoresis analysis to study bacterial community structure in pockets of periodontitis patients.
900	300	0	0	100	0	500	0	NA	FULL	No Illumina sequencing; cloning and sequencing	Bacterial community of saliva in adults with and without periodontitis.
900	600	0	0	0	0	300	0	19046305	ABSTRACT	No 16S rRNA gene amplicon sequencing; micro-IDent test	Impact of genetic variants of CD14 and TLR4 on subgingival periodontopathogens	10.1111/j.1744-313X.2008.00811.x
900	500	0	0	100	0	300	0	22010417	ABSTRACT	No 16S rRNA gene amplicon sequencing; PCR	The effect of spiramycin on Porphyromonas gingivalis and other "classic" periopathogens.
900	500	0	0	100	0	300	0	15491463	ABSTRACT	No 16S rRNA gene amplicon sequencing; PCR	Detection frequency of periodontitis-associated bacteria by polymerase chain reaction in subgingival and supragingival plaque of periodontitis and healthy subjects.
1002	200	0	1	100	1	700	0	31305026	FULL	Accepted	Relationship between oral and gut microbiota in elderly people.
900	600	0	0	0	0	300	0	11276866	FULL	Review. Bibliography reviewed	Role of bacterial proteinases in matrix destruction and modulation of host responses.
900	400	0	0	100	0	400	0	19192577	ABSTRACT	No Illumina sequencing; cloning and sequencing	Individual architecture of subgingival microflora in chronic periodontitis.
808	200	2	5	100	1	500	0	30657624	FULL	No sequence deposit/archive; no access num	Diversity of the oral microbiome between dentate and edentulous individuals.
807	200	1	5	100	1	500	0	25808842	FULL	No assessment of the periodontal health condition	Effect of dental cements on peri-implant microbial community: comparison of the microbial communities inhabiting the peri-implant tissue when using different luting cements.
807	300	5	2	100	0	400	0	29856779	FULL	No Illumina sequencing; 454 technology	Stimulated and unstimulated saliva samples have significantly different bacterial profiles.
807	600	0	6	0	1	200	1	24209597	FULL	Review. Bibliography reviewed	Microbiological and immuno-pathological aspects of peri-implant diseases.
807	500	2	3	0	2	300	0	29662960	FULL	No sequence deposit/archive; no access num	Impact of Oral Hygiene Discontinuation on Supragingival and Salivary Microbiomes.
807	400	0	6	100	1	300	0	33212981	FULL	No sequence deposit/archive; no access num	Clinical and Microbiological Efficacy of Pyrophosphate Containing Toothpaste: A Double-Blinded Placebo-Controlled Randomized Clinical Trial.
807	100	1	3	0	3	700	0	20003481	ABSTRACT	No illumina sequencing; 454 technology	Defining the healthy "core microbiome" of oral microbial communities.
806	300	1	3	100	2	400	0	33456723	FULL	No assessment of the periodontal health condition	Oral microbiome in down syndrome and its implications on oral health.
806	300	0	2	300	4	200	0	28111632	FULL	No assessment of the periodontal health condition	Oral microbiome and history of smoking and colorectal cancer.
806	300	1	4	100	1	400	0	26413427	FULL	Technology or sequencing platform for microbes detection not specified	Characterizing Diversity of Lactobacilli Associated with Severe Early Childhood Caries: A Study Protocol.
806	200	1	4	100	1	500	0	29559963	FULL	The 16S rRNA gene region targeted is different to V3V4; V4	The Impact of Maltitol-Sweetened Chewing Gum on the Dental Plaque Biofilm Microbiota Composition.
806	300	2	3	0	1	500	1	33176328	FULL	Review. Bibliography reviewed	Oral Microbiota and Cancer Development.
806	200	1	4	200	1	400	0	34172026	ABSTRACT	No Illumina sequencing; PacBio technology	The impact of caries status on supragingival plaque and salivary microbiome in children with mixed dentition: a cross-sectional survey.
805	200	0	3	100	2	500	0	34104346	FULL	No assessment of the periodontal health condition	Citizen-science based study of the oral microbiome in Cystic fibrosis and matched controls reveals major differences in diversity and abundance of bacterial and fungal species.
805	300	0	3	100	2	400	0	34055076	FULL	No assessment of the periodontal health condition	Analysis of the effects of prepared porcelain veneers and unprepared porcelain veneers on gingival crevicular flora based on high-throughput sequencing.
805	200	1	2	0	2	600	0	31200520	FULL	No Illumina sequencing; 454 technology	Integrated Analysis of Clinical and Microbiome Risk Factors Associated with the Development of Oral Candidiasis during Cancer Chemotherapy.
805	200	2	1	100	2	500	0	27036492	FULL	No Illumina sequencing; 454 technology	Mucosal and salivary microbiota associated with recurrent aphthous stomatitis.
805	600	0	5	0	0	200	0	17517058	ABSTRACT	No 16S rRNA gene amplicon sequencing; checkerboard DNA-DNA hybridization	Infection at titanium implants with or without a clinical diagnosis of inflammation.
805	400	1	4	100	0	300	0	24720498	ABSTRACT	No 16S rRNA gene amplicon sequencing; PCR	Assessment of periodontal and opportunistic flora in patients with peri-implantitis.
805	500	2	2	100	1	200	0	34170942	FULL	No Illumina sequencing; Ion Torrent PGM	Clinical utility of subgingival plaque-specific bacteria in salivary microbiota for detecting periodontitis.
805	300	0	1	200	4	300	0	22998923	FULL	The 16S rRNA gene region targeted is different to V3V4; V3	High throughput DNA sequencing to detect differences in the subgingival plaque microbiome in elderly subjects with and without dementia.
805	400	1	1	100	3	300	0	31380576	ABSTRACT	No Illumina sequencing; Ion Torrent PGM	Oral bacteriome of HIV-1-infected children from Rio de Janeiro, Brazil: Next-generation DNA sequencing analysis.
805	300	1	4	200	0	300	0	32971377	ABSTRACT	Patients with orthodontic treatment	High altitude as a possible factor for dysbiosis of salivary microbiome in orthodontic patients.
805	200	1	3	200	1	400	0	31927405	ABSTRACT	No Illumina sequencing; Ion Torrent PGM	Caries and periodontitis associated bacteria are more abundant in human saliva compared to other great apes.
804	400	1	2	100	1	300	0	34285805	FULL	Case report	Non-surgical treatment for periodontitis and peri-implantitis: longitudinal clinical and bacteriological findings-A case report with a 7-year follow-up evaluation.
804	400	1	2	100	1	300	0	34028826	FULL	No 16S rRNA gene amplicon sequencing; checkerboard DNA-DNA hybridization	Impact of systemic probiotics as adjuncts to subgingival instrumentation on the oral-gut microbiota associated with periodontitis: A randomized controlled clinical trial.
804	300	0	3	0	1	500	0	29860637	FULL	No 16S rRNA gene amplicon sequencing; metagenomics	Discovery of a Novel Periodontal Disease-Associated Bacterium.
804	200	0	3	100	1	500	0	25101249	FULL	No Illumina sequencing; 454 technology	Effect of an oxygenating agent on oral bacteria in vitro and on dental plaque composition in healthy young adults.
804	200	1	1	100	2	500	0	25540188	FULL	No Illumina sequencing; 454 technology	Mucosal microbiome in patients with recurrent aphthous stomatitis.
804	200	0	3	100	1	500	0	30049240	ABSTRACT	Children	Association between Oral Candida and Bacteriome in Children with Severe ECC.
804	200	1	1	100	2	500	0	32732931	ABSTRACT	In-vitro	Nitrate as a potential prebiotic for the oral microbiome.
804	300	0	4	0	0	500	0	28740183	ABSTRACT	No 16S rRNA gene amplicon sequencing; microarray	Design and validation of a DNA-microarray for phylogenetic analysis of bacterial communities in different oral samples and dental implants.
804	400	0	3	0	1	400	0	NA	ABSTRACT	No 16S rRNA gene amplicon sequencing; PCR	Granulicatella adiacens bacteria isolation from perodontitical patients with polymerase chain reaction techniques	10.31838/srp.2020.4.59
804	200	0	4	100	0	500	0	25651832	FULL	Technology or sequencing platform for microbes detection not specified	Pulp and plaque microbiotas of children with severe early childhood caries.
804	200	0	3	100	1	500	0	26340752	FULL	Technology or sequencing platform for microbes detection not specified	Analysis of the Microbiota of Black Stain in the Primary Dentition.
804	200	0	4	100	0	500	0	32734086	ABSTRACT	No human; animal; cats and dogs	Molecular detection of feline and canine periodontal pathogens.
804	500	2	1	0	1	300	0	28800622	FULL	No sequence deposit/archive; no access num	Microbial profile comparisons of saliva, pooled and site-specific subgingival samples in periodontitis patients.
804	300	0	2	100	2	400	0	NA	ABSTRACT	No oral microbiome study	Influence of periodontal treatment on blood microbiotas: A clinical trial	10.7717/peerj.10846
804	300	1	1	100	2	400	0	25329160	ABSTRACT	No Illumina sequencing; cloning and sequencing	Microbial diversity similarities in periodontal pockets and atheromatous plaques of cardiovascular disease patients.
804	300	0	3	100	1	400	1	NA	FULL	Review. Bibliography reviewed	Cultivated and not-yet-cultivated bacteria in oral biofilms	10.1080/08910600902907509
804	200	3	0	200	1	400	0	NA	FULL	No sequence deposit/archive; no access num	Next-generation sequencing of whole saliva from patients with primary Sjögren’s syndrome and non-Sjögren’s sicca reveals comparable salivary microbiota	10.1080/20002297.2019.1660566
803	400	0	2	100	1	300	0	12605700	FULL	No 16S rRNA gene amplicon sequencing; PCR and culture	Streptococci and Actinomyces induce antibodies which cross react with epithelial antigens in periodontitis.
803	200	1	1	200	1	400	0	33348567	FULL	No assessment of the periodontal health condition	Oral Microbiome Signatures in Hematological Cancers Reveal Predominance of Actinomyces and Rothia Species.
803	300	0	2	0	1	500	0	23491408	FULL	No assessment of the periodontal health condition	Comparison of the respiratory microbiome in healthy nonsmokers and smokers.
803	200	1	1	100	1	500	0	28858273	ABSTRACT	Article in russian	[Microbiocenosis of subgingival biofilm and intestinal content in chronic periodontal disease in patients with metabolic syndrome].
803	400	0	3	100	0	300	0	24717928	ABSTRACT	Case report	An endodontic-periodontal lesion with primary periodontal disease: a case report on its bacterial profile.
803	200	0	2	100	1	500	0	28115186	ABSTRACT	Children	Red fluorescence of dental plaque in children -A cross-sectional study.
803	300	0	3	200	0	300	0	32825831	ABSTRACT	In-vitro	Use of an oxygen planar optode to assess the effect of high velocity microsprays on oxygen penetration in a human dental biofilms in-vitro.
803	400	0	3	0	0	400	0	25706261	ABSTRACT	No 16S rRNA gene amplicon sequencing; microarray	Periimplant bacteria associated with different transmucosal designs or smoking habits.
803	200	0	1	200	2	400	0	28648853	FULL	No Illumina sequencing; Ion Torrent PGM	Next generation sequencing of oral microbiota in Type 2 diabetes mellitus prior to and after neem stick usage and correlation with serum monocyte chemoattractant-1.
803	300	0	2	100	1	400	0	33234730	FULL	No oral microbiome study	Periodontitis in elderly patients with type 2 diabetes mellitus: impact on gut microbiota and systemic inflammation.
803	400	0	2	0	1	400	0	34287005	ABSTRACT	No 16S rRNA gene amplicon sequencing; shotgun metagenomic sequencing	Dental Plaque Microbial Resistomes of Periodontal Health and Disease and Their Changes after Scaling and Root Planing Therapy.
803	300	0	1	0	2	500	0	25918553	ABSTRACT	No 16S rRNA gene amplicon sequencing; shotgun metagenomic sequencing	Functional signatures of oral dysbiosis during periodontitis progression revealed by microbial metatranscriptome analysis.
803	400	0	1	0	2	400	0	30013030	FULL	The 16S rRNA gene region targeted is different to V3V4; V1V3	Unique subgingival microbiota associated with periodontitis in cirrhosis patients.
803	200	0	2	100	1	500	0	28298910	FULL	The 16S rRNA gene region targeted is different to V3V4; V4	Clustering of Subgingival Microbiota Reveals Microbial Disease Ecotypes Associated with Clinical Stages of Periodontitis in a Cross-Sectional Study.
803	400	1	2	0	0	400	0	32017095	ABSTRACT	No human; animal; mice	Effect of Weissella cibaria on the reduction of periodontal tissue destruction in mice	10.1002/JPER.19-0288
803	500	0	1	0	2	300	0	33226695	FULL	Review. Bibliography reviewed	Did Omics change periodontal therapy?
803	300	0	3	200	0	300	1	32582191	FULL	Review. Bibliography reviewed	Infectious Triggers in Periodontitis and the Gut in Rheumatoid Arthritis (RA): A Complex Story About Association and Causality.
803	400	0	1	200	2	200	0	11594611	ABSTRACT	No Illumina sequencing; cloning and sequencing	Characterization of novel human oral isolates and cloned 16S rDNA sequences that fall in the family Coriobacteriaceae: description of olsenella gen. nov., reclassification of Lactobacillus uli as Olsenella uli comb. nov. and description of Olsenella profusa sp. nov.
803	300	0	1	100	2	400	0	33628640	ABSTRACT	No oral microbiome study	Influence of periodontal treatment on blood microbiotas: a clinical trial.
803	300	1	1	0	1	500	0	32223062	FULL	No sequence deposit/archive; no access num	Salivary Microbiome Shifts in Response to Periodontal Treatment Outcome.
803	200	0	3	0	0	600	0	20883224	ABSTRACT	No Illumina sequencing; 454 pyrosequencing and denaturing gradient gel electrophoresis (DGGE)	Using DGGE profiling to develop a novel culture medium suitable for oral microbial communities.
803	200	0	2	100	1	500	0	24188425	ABSTRACT	No oral microbiome study	Microbial composition of atherosclerotic plaques.
803	200	0	2	100	1	500	0	31577041	FULL	No sequence deposit/archive; no access num	Short-term effects of hyaluronic acid on the subgingival microbiome in peri-implantitis: A randomized controlled clinical trial.
802	400	0	2	0	0	400	0	29986942	FULL	In-vitro	The Treponema denticola PAS Domain-Containing Histidine Kinase Hpk2 Is a Heme Binding Sensor of Oxygen Levels.
802	300	0	1	0	1	500	0	22806046	FULL	No 16S rRNA gene amplicon sequencing; denaturing gradient gel electrophoresis (DGGE)	Possible variation of the human oral bacterial community after wearing removable partial dentures by DGGE.
802	300	0	2	100	0	400	0	30909081	FULL	No 16S rRNA gene amplicon sequencing; microarray	Subgingival microbiome in Chinese patients with generalized aggressive periodontitis compared to healthy controls.
802	400	0	1	0	1	400	0	33679978	FULL	No 16S rRNA gene amplicon sequencing; PCR	Screening and Assessment of Antimicrobial Susceptibility of Periodontopathic Bacteria in Peruvian Patients with Periodontitis: A Pilot Study.
802	300	0	1	200	1	300	0	16597879	FULL	No 16S rRNA gene amplicon sequencing; PCR	Transmission of an uncultivated Bergeyella strain from the oral cavity to amniotic fluid in a case of preterm birth.
802	300	0	1	0	1	500	0	34252627	FULL	No 16S rRNA gene amplicon sequencing; shotgun metagenomic sequencing	Metagenomic Analysis Reveals A Possible Association Between Respiratory Infection and Periodontitis.
802	400	0	2	0	0	400	0	21488931	FULL	No 16S rRNA gene amplicon sequencing; terminal-restriction fragment length polymorphism (T-RFLP)	Contribution of host genotype to the composition of health-associated supragingival and subgingival microbiomes	10.1111/j.1600-051X.2011.01718.x
802	500	0	1	0	1	300	0	29939498	FULL	No 16S rRNA gene amplicon sequencing; transcriptomics	Transcriptome analysis of Porphyromonas gingivalis and Acinetobacter baumannii in polymicrobial communities.
802	300	0	1	100	1	400	0	29196415	FULL	No assessment of the periodontal health condition	Oral Microbiome Composition Reflects Prospective Risk for Esophageal Cancers.
802	300	0	1	100	1	400	0	31151886	FULL	No assessment of the periodontal health condition	Sociodemographic variation in the oral microbiome.
802	200	0	1	100	1	500	0	33750907	FULL	No assessment of the periodontal health condition	Transitions in oral and gut microbiome of HPV+ oropharyngeal squamous cell carcinoma following definitive chemoradiotherapy (ROMA LA-OPSCC study).
802	300	0	1	100	1	400	0	24881214	ABSTRACT	Article in chinese	[Effect of Er:YAG laser on the dynamic changes in subgingival flora in type 2 diabetic patients with periodontitis].
802	300	0	1	100	1	400	0	29327043	FULL	No Illumina sequencing; 454 technology	Association of Oral Microbiome With Risk for Incident Head and Neck Squamous Cell Cancer.
802	200	0	1	100	1	500	0	26288001	FULL	No Illumina sequencing; 454 technology	Alterations of the Subgingival Microbiota in Pediatric Crohn's Disease Studied Longitudinally in Discovery and Validation Cohorts.
802	200	0	1	300	1	300	0	32541791	ABSTRACT	Children	A longitudinal study of the development of the saliva microbiome in infants 2 days to 5 years compared to the microbiome in adolescents.
802	200	0	2	100	0	500	0	28050984	ABSTRACT	Endodontic-related pathologies/samples	Evaluation of Bacteriological Profile in the Apical Root Segment of the Patients with Primary Apical Periodontitis.
802	400	1	0	100	1	300	0	21539593	FULL	No Illumina sequencing; cloning and sequencing	Diversity and quantitative analysis of Archaea in aggressive periodontitis and periodontally healthy subjects.
802	300	0	2	100	0	400	0	25741691	ABSTRACT	No 16S rRNA gene amplicon sequencing; microarray	Subgingival microbial communities in Leukocyte Adhesion Deficiency and their relationship with local immunopathology.
802	400	0	1	100	1	300	0	32298191	FULL	No Illumina sequencing; Ion Torrent PGM	Oral Microbiome Signatures in Diabetes Mellitus and Periodontal Disease.
802	200	0	1	0	1	600	0	33368263	FULL	No Illumina sequencing; PacBio technology	Oral microbiota and atherothrombotic carotid plaque vulnerability in periodontitis patients. A cross-sectional study.
802	600	0	1	0	1	200	0	NA	ABSTRACT	No 16S rRNA gene amplicon sequencing; PCR/plasmid clone sequencing-based approach	In-depth sequence analysis of highly-conserved pyrh gene to study distributions of oral treponemes in periodontal disease versus health	10.1080/20002297.2017.1325210
802	200	0	1	100	1	500	0	16597851	ABSTRACT	No 16S rRNA gene amplicon sequencing; quantitative real-time PCR	Identification and quantification of archaea involved in primary endodontic infections.
802	600	1	0	0	1	200	0	19693550	ABSTRACT	No 16S rRNA gene amplicon sequencing; quantitative real-time PCR	Quantification of periodontal pathogens by paper point sampling from the coronal and apical aspect of periodontal lesions by real-time PCR.
802	200	0	1	0	1	600	0	26036920	ABSTRACT	No 16S rRNA gene amplicon sequencing; shotgun metagenomic sequencing	Phage-bacteria interaction network in human oral microbiome.
802	500	0	1	100	1	200	0	30092089	ABSTRACT	No human; animal; dogs	The occurrence of Treponema spp. in gingival plaque from dogs with varying degree of periodontal disease.
906	0	1	2	100	3	800	0	28649403	FULL	Accepted	Inter-personal diversity and temporal dynamics of dental, tongue, and salivary microbiota in the healthy oral cavity.
802	500	1	1	0	0	300	0	33076980	ABSTRACT	No human; animal; mice	Effect of Porphyromonas gingivalis infection on gut dysbiosis and resultant arthritis exacerbation in mouse model	10.1186/s13075-020-02348-z
802	500	0	2	0	0	300	1	NA	FULL	Review. Bibliography reviewed	Importance of virulence factors for the persistence of oral bacteria in the inflamed gingival crevice and in the pathogenesis of periodontal disease.	10.3390/jcm8091339
802	400	0	0	100	2	300	0	27514154	FULL	Review. Bibliography reviewed	Subgingival Microbiome Shifts and Community Dynamics in Periodontal Diseases.
802	300	0	1	100	1	400	0	33410172	FULL	Review. Bibliography reviewed	Metagenomic sequencing provides new insights into the subgingival bacteriome and aetiopathology of periodontitis.
802	600	0	1	0	1	200	1	34120836	ABSTRACT	Review no on the topic. MicroRNAs	MicroRNAs: Harbingers and shapers of periodontal inflammation.
802	300	0	2	100	0	400	0	32697540	FULL	No sequence deposit/archive; no access num	Exploring the Maternal and Infant Oral Microbiomes: A Pilot Study.
802	300	0	1	100	1	400	0	33869725	FULL	No sequence deposit/archive; no access num	Periodontal dysbiosis associates with reduced CSF Aβ42 in cognitively normal elderly.
802	200	1	1	200	0	400	0	21371338	ABSTRACT	No illumina sequencing; 454 technology	Exploring the oral microbiota of children at various developmental stages of their dentition in the relation to their oral health.
802	200	0	2	300	0	300	0	NA	ABSTRACT	No illumina sequencing; 454 technology	Relationship between bacterial floras in saliva and tongue coating and volatile sulfur compounds in oral air	10.4172/1948-5948.1000117
802	200	0	1	100	1	500	0	30796545	ABSTRACT	Review no on the topic. Archaea abscesses	Methanogens as emerging pathogens in anaerobic abscesses.
801	400	0	1	0	0	400	0	34255809	FULL	In-vitro	Treponema denticola dentilisin triggered TLR2/MyD88 activation upregulates a tissue destructive program involving MMPs via Sp1 in human oral cells.
801	300	0	1	100	0	400	0	27499042	FULL	No 16S rRNA gene amplicon sequencing; metatranscriptomics	Distinct interacting core taxa in co-occurrence networks enable discrimination of polymicrobial oral diseases with similar symptoms.
801	200	0	1	0	0	600	0	24738594	FULL	No 16S rRNA gene amplicon sequencing; shotgun metagenomic sequencing	Diversity and genomic insights into the uncultured Chloroflexi from the human microbiota.
801	200	0	1	100	0	500	0	18976742	ABSTRACT	Biofilm model	Effects of probiotic Lactobacillus salivarius W24 on the compositional stability of oral microbial communities.
801	300	0	0	100	1	400	0	11328836	FULL	No Illumina sequencing; cloning and sequencing	A microbiological study of Papillon-Lefévre syndrome in two patients.
801	600	0	1	0	0	200	0	22324467	ABSTRACT	No 16S rRNA gene amplicon sequencing; HOMIM	Impact of periodontal therapy on the subgingival microbiota of severe periodontitis: comparison between good responders and individuals with refractory periodontitis using the human oral microbe identification microarray.
801	400	1	0	100	0	300	0	24144271	ABSTRACT	No 16S rRNA gene amplicon sequencing; microarray	Microbial analysis of subgingival plaque samples compared to that of whole saliva in patients with periodontitis.
801	400	0	1	100	0	300	0	12466408	ABSTRACT	No 16S rRNA gene amplicon sequencing; PCR	Development of a PCR assay specific for Peptostreptococcus anaerobius.
801	300	0	1	100	0	400	0	34255399	FULL	No oral microbiome study	Microbial profile of placentas from Tanzanian mothers with adverse pregnancy outcomes and periodontitis.
801	400	0	1	100	0	300	0	15974842	ABSTRACT	No 16S rRNA gene amplicon sequencing; terminal-restriction fragment length polymorphism (T-RFLP)	Capnocytophaga spp. in periodontitis patients manifesting diabetes mellitus.
801	200	0	1	100	0	500	0	30333180	ABSTRACT	No human; animal; mice	Oral Administration of Porphyromonas gingivalis Alters the Gut Microbiome and Serum Metabolome.
801	400	0	0	100	1	300	0	27543615	ABSTRACT	No human; animal; rats	Resolvin E1 Reverses Experimental Periodontitis and Dysbiosis.
801	300	0	0	100	1	400	0	30405551	ABSTRACT	No human; animal;mice	Endotoxemia by Porphyromonas gingivalis Injection Aggravates Non-alcoholic Fatty Liver Disease, Disrupts Glucose/Lipid Metabolism, and Alters Gut Microbiota in Mice.
801	500	0	1	0	0	300	1	19528161	FULL	Review no on the topic. Published 2009. 1 reference referring to pyrosequencing	Periodontal infectogenomics	10.1099/jmm.0.012021-0
801	300	0	0	200	1	300	0	18279178	ABSTRACT	No Illumina sequencing; cloning and sequencing	Microbiological diversity of generalized aggressive periodontitis by 16S rRNA clonal analysis.
801	300	0	0	100	1	400	0	23294017	ABSTRACT	No Illumina sequencing; cloning and sequencing	Comprehensive microbiological findings in peri-implantitis and periodontitis.
801	300	0	0	100	1	400	0	34249333	ABSTRACT	No Illumina sequencing; MinION nanopore technology	A pilot study of red complex and three genera subgingival microbiome in periodontitis subjects with and without diabetes, evaluated by MinION platform.
801	200	0	1	200	0	400	0	15853975	ABSTRACT	Review no on the topic. PCR, checkerboard DNA-DNA hybridization, cloning and sequencing, T-RFLP	Molecular analysis of human oral microbiota.
801	200	0	0	100	1	500	0	27418066	ABSTRACT	No oral microbiome study	The predominant site of bacterial translocation across the intestinal mucosal barrier occurs at the advancing disease margin in Crohn's disease.
801	200	0	0	100	1	500	0	34198553	FULL	No sequence deposit/archive; no access num	Comprehensive Analysis of Risk Factors for Periodontitis Focusing on the Saliva Microbiome and Polymorphism.
801	200	0	1	100	0	500	0	33279897	FULL	No sequence deposit/archive; no access num	Dysbiosis of Oral Microbiota Associated with Palmoplantar Pustulosis.
800	500	0	0	0	0	300	0	15131167	FULL	No 16S rRNA gene amplicon sequencing; culture	Clonal diversity and stability of subgingival Eikenella corrodens.
800	300	0	0	0	0	500	0	NA	ABSTRACT	No 16S rRNA gene amplicon sequencing; ARDRA technique	Pathogenic Microbial Profile and Antibiotic Resistance Associated with Periodontitis	10.1007/s12088-020-00914-2
800	500	0	0	0	0	300	0	21920499	ABSTRACT	No 16S rRNA gene amplicon sequencing; commercial semiquantitative kit	Matrix metalloproteinase 8 (MMP8) gene polymorphisms in chronic periodontitis.
800	500	0	0	0	0	300	0	20337892	ABSTRACT	No 16S rRNA gene amplicon sequencing; quantitative real-time PCR	Profiling of subgingival plaque biofilm microflora from periodontally healthy subjects and from subjects with periodontitis using quantitative real-time PCR	10.1111/j.1600-0765.2009.01250.x
709	300	0	8	100	1	300	0	28033066	FULL	The 16S rRNA gene region targeted is different to V3V4; V1V2	Clinical, Immune, and Microbiome Traits of Gingivitis and Peri-implant Mucositis.
708	100	1	3	100	4	500	0	28934367	ABSTRACT	Children	Exploring the salivary microbiome of children stratified by the oral hygiene index.
708	200	1	6	100	1	400	0	20931254	FULL	No Illumina sequencing; ABI PRISM Genetic Analyzer technology	Microbial diversity of supra- and subgingival biofilms on freshly colonized titanium implant abutments in the human mouth.
707	200	1	4	0	2	500	0	32448221	ABSTRACT	Children	Effect of silver diammine fluoride on micro-ecology of plaque from extensive caries of deciduous teeth - in vitro study.
707	200	0	4	100	3	400	0	32595912	ABSTRACT	Children	Microbiology of molar-incisor hypomineralization lesions. A pilot study.
707	200	0	5	100	2	400	0	28492362	FULL	No Illumina sequencing; 454 technology	Microbiota Analysis of Biofilms on Experimental Abutments Mimicking Dental Implants: An In Vivo Model.
904	100	1	2	300	1	500	0	32374655	FULL	Accepted	Intraindividual Variation and Personal Specificity of Salivary Microbiota.
707	200	0	4	0	3	500	1	25352835	FULL	Review. Bibliography reviewed	Application of high-throughput sequencing in understanding human oral microbiome related with health and disease	10.3389/fmicb.2014.00508
707	300	2	5	100	0	300	0	23674263	ABSTRACT	No illumina sequencing; 454 technology	Microbial geography of the oral cavity.
706	200	2	1	0	3	500	0	33594005	FULL	No assessment of the periodontal health condition	Quantifying Live Microbial Load in Human Saliva Samples over Time Reveals Stable Composition and Dynamic Load.
706	300	0	4	100	2	300	0	24158341	FULL	No Illumina sequencing; 454 technology	Patient-specific analysis of periodontal and peri-implant microbiomes.
706	200	0	5	100	1	400	0	30111628	FULL	No Illumina sequencing; Ion Torrent PGM	Tongue Microbiota and Oral Health Status in Community-Dwelling Elderly Adults.
706	300	1	3	0	2	400	0	30128995	ABSTRACT	Review no on the topic. Oral virome	Methods for Enrichment and Sequencing of Oral Viral Assemblages: Saliva, Oral Mucosa, and Dental Plaque Viromes.
706	200	0	4	0	2	500	0	28534987	FULL	No sequence deposit/archive; no access num	High‑throughput sequencing analyses of oral microbial diversity in healthy people and patients with dental caries and periodontal disease.
706	200	1	3	100	2	400	0	28621324	FULL	No sequence deposit/archive; no access num	Marginal bone loss around non-submerged implants is associated with salivary microbiome during bone healing.
706	200	0	4	100	2	400	1	34246103	ABSTRACT	Review no on the topic. Caries microbiota	Cariogenic and oral health taxa in the oral cavity among children and adults: A scoping review.
705	200	0	3	100	2	400	0	31275531	FULL	No assessment of the periodontal health condition	Bacterial biofilm composition in healthy subjects with and without caries experience.
705	300	0	2	0	3	400	0	32626887	ABSTRACT	Article in chinese	[Comparative study of submucosal microbial ecological environment between human peri-implantitis and healthy implants].
705	200	2	1	0	2	500	0	29483715	ABSTRACT	Article in chinese	[Salivary microbiome in people with obesity: a pilot study].
705	200	1	1	100	3	400	0	NA	ABSTRACT	Children	Children with autism spectrum disorder: Pilot studies examining the salivary microbiome and implications for gut metabolism and social behavior	10.1016/j.humic.2019.100066
705	200	2	2	100	1	400	0	33330141	FULL	No Illumina sequencing; Ion Torrent PGM	Compositional Shift of Oral Microbiota Following Surgical Resection of Tongue Cancer.
705	300	0	4	100	1	300	0	24278920	ABSTRACT	No 16S rRNA gene amplicon sequencing; PCR	Analysis of bacterial flora associated with peri-implantitis using obligate anaerobic culture technique and 16S rDNA gene sequence.
705	300	1	4	0	0	400	0	31294203	FULL	Review. Bibliography reviewed	Oral microbiome and health.
705	300	0	4	0	1	400	0	21716308	ABSTRACT	No illumina sequencing; 454 technology	The oral metagenome in health and disease.
705	300	0	3	100	2	300	0	27834171	ABSTRACT	No Illumina sequencing; 454 technology and terminal-restriction fragment length polymorphism (T-RFLP)	Bacterial communities associated with apical periodontitis and dental implant failure.
704	300	1	3	0	0	400	0	19373498	FULL	No 16S rRNA gene amplicon sequencing; microarray	Diversity and site-specificity of the oral microflora in the elderly.
704	200	0	4	0	0	500	0	NA	FULL	No 16S rRNA gene amplicon sequencing; PCR	Microbial biodiversity of natural toothbrushes in Mali	10.1016/j.nmni.2021.100844
704	300	2	1	0	1	400	0	26799067	FULL	No assessment of the periodontal health condition	Temporal Stability of the Salivary Microbiota in Oral Health.
704	200	0	3	100	1	400	0	31563898	FULL	No assessment of the periodontal health condition	Cigarette smoking and oral microbiota in low-income and African-American populations.
704	200	0	3	100	1	400	0	33441592	FULL	No assessment of the periodontal health condition	Comparison of oral microbiome profiles in 18-month-old infants and their parents.
704	200	0	4	0	0	500	0	29338309	FULL	No assessment of the periodontal health condition	Oral microbiota reduce wound healing capacity of epithelial monolayers, irrespective of the presence of 5-fluorouracil	10.1177/1535370217753842
704	200	1	1	0	2	500	0	31880128	ABSTRACT	Article in chinese	[Analysis of Periodontal Status and Salivary Microbial Diversity in Patients with Rheumatoid Arthritis].
704	200	1	2	100	1	400	0	NA	ABSTRACT	Biofilm model	How do polymer coatings affect the growth and bacterial population of a biofilm formed by total human salivary bacteria?—a study by 16s‐rna sequencing	10.3390/microorganisms9071427
704	500	0	3	0	1	200	0	NA	ABSTRACT	Case report	Idiopathic external root resorption with alveolar bone loss: Case report and microbiological evaluation	10.11411/pdj.19.130
704	300	0	3	0	1	400	0	25880819	FULL	No Illumina sequencing; 454 technology and terminal-restriction fragment length polymorphism (T-RFLP)	Development and pyrosequencing analysis of an in-vitro oral biofilm model.
704	100	1	3	100	0	500	0	20656903	FULL	No Illumina sequencing; cloning and sequencing	The human oral microbiome.
704	200	1	3	100	0	400	0	33321299	ABSTRACT	No 16S rRNA gene amplicon sequencing; ITS region analysis	Keystone salivary mycobiome in postpartum period in health and disease conditions	10.1016/j.mycmed.2020.101101
704	400	2	1	100	1	200	0	33565609	ABSTRACT	No human; animal; macaca mulatta	Gingival transcriptomics of follicular T cell footprints in progressing periodontitis.
707	200	3	1	300	3	200	0	32617306	FULL	Accepted	Comparative evaluation of peptidome and microbiota in different types of saliva samples.
704	500	1	2	0	1	200	0	12682813	ABSTRACT	No Illumina sequencing; species-targeted quantitative real-time PCR and amplicons sequenced	Marginal and subgingival plaque--a natural habitat of Tropheryma whipplei?
704	400	0	2	100	2	200	0	24671083	FULL	No sequence deposit/archive; no access num	Phylogenetic and functional gene structure shifts of the oral microbiomes in periodontitis patients.
704	200	0	3	0	1	500	0	24642489	ABSTRACT	Review no on the topic. Metagenomics	Application of metagenomics in understanding oral health and disease.
704	0	0	4	100	0	600	0	22647051	FULL	No Illumina sequencing; 454 technology	Identifying a healthy oral microbiome through metagenomics.
703	500	0	2	0	1	200	0	28701186	ABSTRACT	No 16S rRNA gene amplicon sequencing; ITS gene analysis	The oral fungal mycobiome: characteristics and relation to periodontitis in a pilot study.
703	400	1	1	0	1	300	0	33685682	ABSTRACT	No human; animal; rats	Fermented milk with Lactobacillus curvatus SMFM2016-NK alleviates periodontal and gut inflammation, and alters oral and gut microbiota.
703	400	0	3	0	0	300	1	12002812	ABSTRACT	Review no on the topic. Passive immunization againts caries and periodontitis	Passive immunization against dental caries, and periodontal disease: Development of recombinant and human monoclonal antibodies	10.1177/10454411000110020101
703	400	0	2	0	1	300	0	25412608	FULL	No 16S rRNA gene amplicon sequencing; single-strand conformation polymorphism (SSCP)	Shifts in Campylobacter species abundance may reflect general microbial community shifts in periodontitis progression.
703	400	0	3	0	0	300	0	12834503	ABSTRACT	No 16S rRNA gene amplicon sequencing; checkerboard DNA-DNA hybridization	Distribution of selected bacterial species on intraoral surfaces.
703	300	0	3	100	0	300	0	16011760	ABSTRACT	No 16S rRNA gene amplicon sequencing; PCR	Isolation and molecular detection of methylotrophic bacteria occurring in the human mouth.
703	300	0	1	0	2	400	0	22917562	ABSTRACT	No 16S rRNA gene amplicon sequencing; PCR and denaturing gradient gel electrophoresis (DGGE)	Molecular analysis of microbiota associated with peri-implant diseases.
703	300	0	3	0	0	400	0	32611503	FULL	No assessment of the periodontal health condition	Alteration of oral flora in betel quid chewers in Sri Lanka.
703	300	0	2	100	1	300	0	31677672	FULL	No assessment of the periodontal health condition	Alterations of the oral microbiome in patients treated with the Invisalign system or with fixed appliances.
703	300	2	0	100	1	300	0	33117738	FULL	The 16S rRNA gene region targeted is different to V3V4; V4V5	Proteome and Microbiome Mapping of Human Gingival Tissue in Health and Disease.
703	300	2	0	100	1	300	0	31916654	FULL	No sequence deposit/archive; no access num	Salivary microbiota and inflammation-related proteins in patients with psoriasis.
703	300	0	1	100	2	300	0	15583276	ABSTRACT	No Illumina sequencing; cloning and sequencing	Culture-independent identification of periodontitis-associated Porphyromonas and Tannerella populations by targeted molecular analysis.
703	200	0	2	100	1	400	0	21540281	ABSTRACT	No human; animal; minipigs	A pilot study: microbiological conditions of the oral cavity in minipigs for peri-implantitis models.
703	200	0	2	100	1	400	0	28304211	FULL	No Illumina sequencing; 454 technology	Furcation Therapy With Enamel Matrix Derivative: Effects on the Subgingival Microbiome.
703	200	0	1	100	2	400	0	NA	FULL	No Illumina sequencing; ABI PRISM Genetic Analyzer technology	Genetic Diversity of Methylotrophic Bacteria from Human Mouth Based on Amplified Ribosomal DNA Restriction Analysis (ARDRA)	10.4308/hjb.18.2.77
703	200	0	2	100	1	400	0	32170059	FULL	No 16S rRNA gene amplicon sequencing; shotgun metagenomic sequencing	Metagenomic analysis of bacterial species in tongue microbiome of current and never smokers.
703	200	0	2	100	1	400	0	30885927	ABSTRACT	No human; animal; primates	Microbiome Profiles of Ligature-Induced Periodontitis in Nonhuman Primates across the Life Span.
703	200	0	2	100	1	400	0	31611409	ABSTRACT	No human; animal; primates	Aggregatibacter actinomycetemcomitans colonization and persistence in a primate model.
703	200	0	1	100	2	400	0	33654287	FULL	No assessment of the periodontal health condition	Altered microbiomes in thirdhand smoke-exposed children and their home environments.
703	200	1	1	100	1	400	0	32777312	ABSTRACT	No assessment of the periodontal condition (self-reported oral health)	Oral microbiome composition, but not diversity, is associated with adolescent anxiety and depression symptoms.
703	200	0	1	0	2	500	1	33226714	FULL	Review. Bibliography reviewed	Probing periodontal microbial dark matter using metataxonomics and metagenomics.
703	200	0	1	0	2	500	0	29907776	FULL	No 16S rRNA gene amplicon sequencing; PCR	Tobacco-smoking-related prevalence of methanogens in the oral fluid microbiota.
703	200	0	2	0	1	500	0	32994292	ABSTRACT	No human; animal; Galleria mellonella	Virulence of the Pathogen Porphyromonas gingivalis Is Controlled by the CRISPR-Cas Protein Cas3.
703	200	0	3	0	0	500	0	31039043	ABSTRACT	Children	Arginine Metabolism in Supragingival Oral Biofilms as a Potential Predictor of Caries Risk.
703	200	0	1	100	2	400	0	17082753	ABSTRACT	No Illumina sequencing; cloning and sequencing	Bacterial diversity in the human saliva from different ages.
703	200	0	2	0	1	500	0	30298683	FULL	In-vitro	Characterization and development of SAPP as a specific peptidic inhibitor that targets Porphyromonas gingivalis.
703	200	0	1	200	2	300	0	30262598	FULL	No assessment of the periodontal health condition	Comparison of Oral Collection Methods for Studies of Microbiota.
703	200	0	2	100	1	400	0	24194878	FULL	No Illumina sequencing; 454 technology	Deep sequencing identifies ethnicity-specific bacterial signatures in the oral microbiome.
703	100	0	1	0	2	600	0	24846174	FULL	No Illumina sequencing; Ion Torrent and shotgun metagenomic sequencing	Microbial community profiling of human saliva using shotgun metagenomic sequencing.
703	0	0	3	100	0	600	0	16597990	FULL	No Illumina sequencing; cloning and sequencing	Molecular characterization of subject-specific oral microflora during initial colonization of enamel.
702	400	1	1	0	0	300	0	32630798	ABSTRACT	No 16S rRNA gene amplicon sequencing; microarray	Interleukin gene variability and periodontal bacteria in patients with generalized aggressive form of periodontitis	10.3390/ijms21134728
702	400	0	1	100	1	200	0	12709498	ABSTRACT	No Illumina sequencing; cloning and sequencing	New bacterial species associated with chronic periodontitis.
702	400	0	1	0	1	300	0	28453906	ABSTRACT	No oral microbiome study	Oral treponeme major surface protein: Sequence diversity and distributions within periodontal niches.
702	400	0	0	0	2	300	0	28983469	FULL	No 16S rRNA gene amplicon sequencing; shotgun metagenomic sequencing	Population-Genomic Insights into Variation in Prevotella intermedia and Prevotella nigrescens Isolates and Its Association with Periodontal Disease.
702	400	0	1	0	1	300	0	19572899	ABSTRACT	No Illumina sequencing; cloning and sequencing	Prevalence and molecular diversity of Archaea in subgingival pockets of periodontitis patients.
702	400	0	1	100	1	200	0	14557000	ABSTRACT	No 16S rRNA gene amplicon sequencing; quantitative real-time PCR	Quantitative real-time PCR using TaqMan and SYBR Green for Actinobacillus actinomycetemcomitans, Porphyromonas gingivalis, Prevotella intermedia, tetQ gene and total bacteria.
702	400	1	0	100	1	200	0	22762355	ABSTRACT	No Illumina sequencing; cloning and sequencing	Subgingival biodiversity in subjects with uncontrolled type-2 diabetes and chronic periodontitis.
702	400	0	1	0	1	300	0	31153098	ABSTRACT	No 16S rRNA gene amplicon sequencing; shotgun metagenomic sequencing	Whole metagenomic shotgun sequencing of the subgingival microbiome of diabetics and non-diabetics with different periodontal conditions.
702	300	0	2	100	0	300	0	28120199	ABSTRACT	No illumina sequencing; 454 technology	A comprehensive profiling of supragingival bacterial composition in Chinese twin children and their mothers.
702	300	1	1	100	0	300	1	NA	FULL	Review. Bibliography reviewed	Evaluation of salivary microbiota from an ecological perspective	10.1016/j.job.2012.04.003
702	300	0	1	100	1	300	0	16081935	ABSTRACT	No Illumina sequencing; cloning and sequencing	Identification of candidate periodontal pathogens and beneficial species by quantitative 16S clonal analysis.
702	300	0	0	100	2	300	0	12576581	ABSTRACT	No Illumina sequencing; cloning and sequencing	Molecular analysis of bacteria in periodontitis: evaluation of clone libraries, novel phylotypes and putative pathogens.
702	300	0	1	0	1	400	1	34107471	ABSTRACT	Review no on the topic. Peptidoglycan periodontalpathogens	Peptidoglycan Salvage Enables the Periodontal Pathogen Tannerella forsythia to Survive within the Oral Microbial Community.
702	200	1	1	0	0	500	0	28240240	FULL	No assessment of the periodontal health condition	A randomised clinical study to determine the effect of a toothpaste containing enzymes and proteins on plaque oral microbiome ecology.
702	200	0	1	100	1	400	0	31007867	ABSTRACT	Biofilm model	Metatranscriptomic analysis of an in vitro biofilm model reveals strain-specific interactions among multiple bacterial species.
702	200	0	2	0	0	500	0	24800728	FULL	No Illumina sequencing; 454 technology	Oral cavity contains distinct niches with dynamic microbial communities.
702	200	0	2	100	0	400	0	30911403	FULL	In-vitro	Polymicrobial synergy within oral biofilm promotes invasion of dendritic cells and survival of consortia members	10.1038/s41522-019-0084-7
702	200	0	2	100	0	400	0	32179736	FULL	In-vitro	Polymicrobial synergy within oral biofilm promotes invasion of dendritic cells and survival of consortia members.
702	200	0	1	100	1	400	0	33197074	ABSTRACT	No human; animal;mice	Porphyromonas gingivalis impairs glucose uptake in skeletal muscle associated with altering gut microbiota.
702	200	0	1	100	1	400	0	34249765	FULL	No sequence deposit/archive; no access num	Prospective Observational Study of Bisphosphonate-Related Osteonecrosis of the Jaw in Multiple Myeloma: Microbiota Profiling and Cytokine Expression.
702	200	0	1	100	1	400	0	33397732	ABSTRACT	No human; animal;mice	Streptococcus species enriched in the oral cavity of patients with RA are a source of peptidoglycan-polysaccharide polymers that can induce arthritis in mice.
701	400	0	1	0	0	300	1	NA	FULL	Review. Bibliography reviewed	A review on microbiological cause of periodontal disease: Disease and treatment	10.1097/MRM.0000000000000041
701	400	0	1	0	0	300	0	NA	ABSTRACT	No 16S rRNA gene amplicon sequencing; shotgun metagenomic sequencing	Metagenomics shows ubiquitous nature of red complex bacteria, favoring new classification of periodontitis	10.5958/0973-9130.2019.00122.1
701	400	0	0	0	1	300	0	22181039	ABSTRACT	No human; animal; dogs	Predominant bacterial species in subgingival plaque in dogs.
701	400	0	0	0	1	300	0	33767308	ABSTRACT	No human; animal; cats and feline	Preliminary functional analysis of the subgingival microbiota of cats with periodontitis and feline chronic gingivostomatitis.
701	400	0	1	0	0	300	0	32027610	ABSTRACT	No 16S rRNA gene amplicon sequencing; PCR	The presence of periopathogenic bacteria in subgingival and atherosclerotic plaques– An age related comparative analysis	10.3855/jidc.10980
701	400	0	0	0	1	300	0	24686061	ABSTRACT	In-vitro	Citrullination and proteolytic processing of chemokines by Porphyromonas gingivalis.
701	400	0	0	100	1	200	0	18707623	ABSTRACT	No 16S rRNA gene amplicon sequencing; PCR	Distribution of Archaea in Japanese patients with periodontitis and humoral immune response to the components.
701	300	0	1	0	0	400	0	29535201	FULL	No oral microbiome study	Insights into the evolution of host association through the isolation and characterization of a novel human periodontal pathobiont, Desulfobulbus oralis	10.1128/mBio.02061-17
701	300	0	1	0	0	400	0	28512127	FULL	In-vitro	A structure-derived snap-trap mechanism of a multispecific serpin from the dysbiotic human oral microbiome	10.1074/jbc.M117.786533
701	300	0	1	0	0	400	0	33758084	ABSTRACT	No human; animal; primates	Adaptation by ancient horizontal acquisition of butyrate metabolism genes in aggregatibacter actinomycetemcomitans	10.1128/mBio.03581-20
701	300	1	0	100	0	300	0	32701927	FULL	No Illumina sequencing; 454 technology	Bacteria associated with periodontal disease are also increased in health.
704	200	0	2	100	2	400	0	32105635	FULL	Accepted	Electronic Cigarette Aerosol Modulates the Oral Microbiome and Increases Risk of Infection.
701	200	0	1	100	0	400	0	26407883	FULL	In-vitro	In vitro culture of previously uncultured oral bacterial phylotypes.
701	200	0	0	100	1	400	1	33072621	ABSTRACT	No human; animal; mice	Non-surgical Periodontal Treatment Restored the Gut Microbiota and Intestinal Barrier in Apolipoprotein E-/- Mice With Periodontitis.
701	200	0	0	100	1	400	2	32990996	FULL	Review. Bibliography reviewed	A systematic review on bacterial community changes after periodontal therapy with and without systemic antibiotics: An analysis with a wider lens.
701	200	0	1	0	0	500	1	30837987	ABSTRACT	Review no on the topic. Oral mucosal epithelial cells	Oral mucosal epithelial cells	10.3389/fimmu.2019.00208
701	200	0	0	0	1	500	1	31303969	ABSTRACT	Review no on the topic. Immune systems of Porphyromonas gingivalis	Porphyromonas gingivalis and its CRISPR-Cas system.
701	200	0	1	100	0	400	0	27215719	ABSTRACT	No oral microbiome study	The Prevalence of Oral Flora in the Biofilm Microbiota of the Endotracheal Tube.
701	200	0	1	100	0	400	0	22413030	FULL	No Illumina sequencing; cloning and sequencing	Bacterial diversity in oral samples of children in niger with acute noma, acute necrotizing gingivitis, and healthy controls.
701	200	0	1	200	0	300	0	NA	ABSTRACT	Endodontic-related pathologies/samples	Detection of Bacteroides forsythus and Porphyromonas gingivalis in infected root canals during periapical periodontitis by 16S rDNA
701	200	0	1	0	0	500	0	31111067	ABSTRACT	No Illumina sequencing; PacBio technology	Dysbiosis and Variation in Predicted Functions of the Granulation Tissue Microbiome in HPV Positive and Negative Severe Chronic Periodontitis.
701	100	1	0	100	0	500	0	NA	FULL	No assessment of the periodontal health condition	Gastric microbiota: Its biological role and community structure
701	0	0	1	200	0	500	0	23671663	FULL	No Illumina sequencing; 454 technology	Analyses of the stability and core taxonomic memberships of the human microbiome.
700	400	0	0	0	0	300	0	18326571	FULL	No Illumina sequencing; cloning and sequencing and PCR	Quantitative analysis of three hydrogenotrophic microbial groups, methanogenic archaea, sulfate-reducing bacteria, and acetogenic bacteria, within plaque biofilms associated with human periodontal disease.
700	400	0	0	0	0	300	0	17949343	FULL	No oral microbiome study	Quantitative messenger RNA expression of Toll-like receptors and interferon-α1 in gingivitis and periodontitis	10.1111/j.1399-302X.2007.00377.x
700	400	0	0	0	0	300	0	20132189	ABSTRACT	No oral microbiome study	Diversity of Veillonella spp. from subgingival plaque by polyphasic approach	10.1111/j.1600-0463.2009.02584.x
700	300	0	0	0	0	400	0	21261623	ABSTRACT	No 16S rRNA gene amplicon sequencing; PCR	Molecular survey of atheromatous plaques for the presence of DNA from periodontal bacterial pathogens, archaea and fungi.
700	300	0	0	100	0	300	0	20305865	ABSTRACT	No 16S rRNA gene amplicon sequencing; probes and dot-blot hybridization	Short-term effects of systemic antibiotics during periodontal healing.
700	200	0	0	200	0	300	0	33194651	ABSTRACT	No human; animal;mice	Gut Fecal Microbiota Transplant in a Mouse Model of Orthotopic Rectal Cancer.
700	200	0	0	100	0	400	0	16081938	ABSTRACT	No 16S rRNA gene amplicon sequencing; PCR and denaturing gradient gel electrophoresis (DGGE)	Statistical analyses of complex denaturing gradient gel electrophoresis profiles.
609	200	2	7	0	0	400	0	29445174	FULL	No Illumina sequencing; 454 technology	A spatial gradient of bacterial diversity in the human oral cavity shaped by salivary flow.
608	500	2	5	0	1	100	0	15898946	ABSTRACT	Case report	Periodontal status in two siblings with severe congenital neutropenia: diagnosis and mutational analysis of the cases.
608	200	0	7	0	1	400	1	25654499	FULL	Review. Bibliography reviewed	Microbiome of peri-implant infections: lessons from conventional, molecular and metagenomic analyses.
608	200	1	6	100	1	300	0	27001253	ABSTRACT	Biofilm model	Cleansing effect of acidic L-arginine on human oral biofilm.
607	400	3	3	0	1	200	0	26987356	FULL	No sequence deposit/archive; no access num	Comparative analysis of bacterial profiles in unstimulated and stimulated saliva samples.
607	300	0	2	0	5	300	0	30273364	FULL	Accepted	Obesity alters composition and diversity of the oral microbiota in patients with type 2 diabetes mellitus independently of glycemic control.
607	200	1	3	200	3	200	0	29940032	ABSTRACT	No human; animal; dogs	Evaluation of the impact of dental prophylaxis on the oral microbiota of dogs.
607	200	0	5	100	2	300	0	33434310	ABSTRACT	No 16S rRNA gene amplicon sequencing; quantitative real-time PCR	Is there bacterial infection in the intact crowns of teeth with pulp necrosis of sickle cell anaemia patients? A case series study nested in a cohort.
607	200	0	4	0	3	400	0	NA	ABSTRACT	No access through the USC library	Next-generation DNA sequencing of oral microbes at the Sir John Walsh Research Institute: technologies, tools and achievements	10.1080/03036758.2019.1687530
606	400	2	3	0	1	200	0	26782357	FULL	No sequence deposit/archive; no access num	Salivary bacterial fingerprints of established oral disease revealed by the Human Oral Microbe Identification using Next Generation Sequencing (HOMINGS) technique.
606	300	0	4	0	2	300	0	29768437	FULL	No 16S rRNA gene amplicon sequencing; shotgun metagenomic sequencing	Oral health status in historic population: Macroscopic and metagenomic evidence.
606	200	1	4	200	1	200	0	32859139	FULL	No assessment of the periodontal health condition	Maternal Oral Health Influences Infant Salivary Microbiome.
606	200	1	3	0	2	400	0	29371629	FULL	Children	Alterations of oral microbiota distinguish children with autism spectrum disorders from healthy controls.
606	200	1	4	100	1	300	0	32925997	ABSTRACT	No 16S rRNA gene amplicon sequencing; PCR	Archaea Occurrence in the Subgingival Biofilm in Patients with Peri-implantitis and Periodontitis.
606	100	1	3	100	2	400	0	23845046	ABSTRACT	No Illumina sequencing; cloning and sequencing	Microbiological diversity of peri-implantitis biofilm by Sanger sequencing.
605	300	0	4	100	1	200	1	NA	FULL	Review. Bibliography reviewed	From Periodontitis to Periimplantitis—the Quest for the Missing Link	10.1007/s40496-020-00252-8
605	300	0	4	100	1	200	0	33240188	FULL	No Illumina sequencing; Ion Torrent PGM	Oral Health, Oral Microbiota, and Incidence of Stroke-Associated Pneumonia-A Prospective Observational Study.
605	300	0	4	0	1	300	0	25678835	ABSTRACT	Review no on the topic. Culture and cloning and sequencing	Anaerobic culture to detect periodontal and caries pathogens.
605	200	0	5	0	0	400	0	31405061	FULL	No 16S rRNA gene amplicon sequencing; quantitative real-time PCR	A new strategy against peri-implantitis: Antibacterial internal coating	10.3390/ijms20163897
605	200	2	2	100	1	300	0	33844851	FULL	No assessment of the periodontal health condition	Alterations in the oral and gut microbiome of colorectal cancer patients and association with host clinical factors.
605	200	1	3	100	1	300	0	25106845	FULL	No Illumina sequencing; 454 technology	The effect of propidium monoazide treatment on the measured bacterial composition of clinical samples after the use of a mouthwash.
605	200	0	4	0	1	400	0	25529603	ABSTRACT	No 16S rRNA gene amplicon sequencing; quantitative real-time PCR	Analysis of P. gingivalis, T. forsythia and S. aureus levels in edentulous mouths prior to and 6 months after placement of one-piece zirconia and titanium implants.
604	400	1	2	0	1	200	0	33453866	FULL	Review. Bibliography reviewed	Biochemical analysis of oral fluids for disease detection.
604	300	0	3	100	1	200	0	NA	FULL	No sequence deposit/archive; no access num	Microbial profile of supragingival and subgingival plaque of patients with glycogen storage disease.	10.1177/2326409816682765
604	300	0	3	0	1	300	0	28320314	FULL	Biofilm model	Quorum sensing of Streptococcus mutans is activated by Aggregatibacter actinomycetemcomitans and by the periodontal microbiome.
604	300	0	3	0	1	300	0	32363007	FULL	No assessment of the periodontal health condition	Co-occurrence of yeast, streptococci, dental decay, and gingivitis in the post-partum period: results of a longitudinal study.
604	200	0	3	100	1	300	0	NA	FULL	No human; animal; rats	Effect of novel micro-arc oxidation implant material on preventing peri-implantitis	10.3390/coatings9110691
604	200	0	4	0	0	400	0	NA	FULL	No Illumina sequencing; ABI PRISM Genetic Analyzer technology	Isolation, identification and characterization of bacteria occurring in the oral cavity of diabetic and non diabetic individuals
604	200	1	2	100	1	300	0	NA	FULL	No assessment of the periodontal health condition	Microbial and inflammatory-based salivary biomarkers of head and neck squamous cell carcinoma	10.1002/cre2.139
604	200	0	2	0	2	400	0	26521147	ABSTRACT	Endodontic-related pathologies/samples	Microbiomes of Endodontic-Periodontal Lesions before and after Chemomechanical Preparation.
604	200	0	3	100	1	300	0	31522164	ABSTRACT	No 16S rRNA gene amplicon sequencing; PCR and culture	Microflora of Laboratory-Customized Dental Implant Abutments.
604	200	1	2	100	1	300	0	31889858	ABSTRACT	No 16S rRNA gene amplicon sequencing; PCR	Molecular identification and diversity analysis of dental bacteria in diabetic and non-diabetic females from Saudi Arabia.
604	200	0	3	0	1	400	0	32158514	FULL	No 16S rRNA gene amplicon sequencing; quantitative real-time PCR	Supragingival mycobiome and inter-kingdom interactions in dental caries.
604	200	0	3	0	1	400	0	30482830	FULL	No 16S rRNA gene amplicon sequencing; shotgun metagenomic sequencing	Supragingival Plaque Microbiome Ecology and Functional Potential in the Context of Health and Disease.
604	200	1	2	100	1	300	0	28326152	ABSTRACT	In-vitro	Candida albicans alters the bacterial microbiome of early in vitro oral biofilms.
604	200	2	1	100	1	300	0	33850203	FULL	Technology or sequencing platform for microbes detection not specified	Changes in oral flora of patients with functional dyspepsia.
604	200	0	3	100	1	300	0	31508604	ABSTRACT	No human; animal; dogs	Changes of Microbial Community in Treated Peri-implantitis Sites: An Experimental Study in Beagle Dogs.
604	200	0	3	0	1	400	0	32345739	FULL	In-vitro	Commensal Oral Rothia mucilaginosa Produces Enterobactin, a Metal-Chelating Siderophore.
604	200	0	3	0	1	400	0	25821962	ABSTRACT	No 16S rRNA gene amplicon sequencing; microarray	Comparison of oral microbial profiles between children with severe early childhood caries and caries-free children using the human oral microbe identification microarray.
604	0	0	2	0	2	600	0	31752810	FULL	No assessment of the periodontal health condition	Comparative analysis of the oral microbiota between iron-deficiency anaemia (IDA) patients and healthy individuals by high-throughput sequencing.
603	400	1	2	0	0	200	0	29633646	FULL	No 16S rRNA gene amplicon sequencing; quantitative real-time PCR	Effect of Lactobacillus rhamnosus and Bifidobacterium lactis on gingival health, dental plaque, and periodontopathogens in adolescents: a randomised placebo-controlled clinical trial.
603	400	0	1	100	2	100	0	11267768	ABSTRACT	No Illumina sequencing; cloning and sequencing and PCR	Identification of archaeal rDNA from subgingival dental plaque by PCR amplification and sequence analysis.
603	400	0	1	100	2	100	0	30671943	FULL	No Illumina sequencing; 454 technology	Periodontal pathogens are a risk factor of oral cavity squamous cell carcinoma, independent of tobacco and alcohol and human papillomavirus.
603	400	0	2	0	1	200	0	23855174	ABSTRACT	No 16S rRNA gene amplicon sequencing; PCR and LAMP assays	Characterization of periodontal biofilm in Down syndrome patients: a comparative study.
603	300	0	2	100	1	200	0	24966528	ABSTRACT	No 16S rRNA gene amplicon sequencing; PCR and electrophoresis	Identification of Microbial Pathogens in Periodontal disease and Diabetic patients of South Indian Population.
603	300	0	3	0	0	300	0	25572920	FULL	No 16S rRNA gene amplicon sequencing; PCR and denaturing gradient gel electrophoresis (DGGE)	In vivo biofilm formation on stainless steel bonded retainers during different oral health-care regimens.
603	300	0	1	0	2	300	0	32430725	FULL	No sequence deposit/archive; no access num	Microbiome composition comparison in oral and atherosclerotic plaque from patients with and without periodontitis.
603	300	1	2	0	0	300	0	28328799	FULL	The 16S rRNA gene region targeted is different to V3V4; V4	Oral microbiome in HIV-associated periodontitis.
603	300	0	2	0	1	300	0	32157085	ABSTRACT	No human; animal; mice	Polymicrobial periodontal disease triggers a wide radius of effect and unique virome.
603	300	2	1	0	0	300	0	22230463	ABSTRACT	In-vitro	Signaling transduction analysis in gingival epithelial cells after infection with Aggregatibacter actinomycetemcomitans	10.1111/j.2041-1014.2011.00629.x
603	300	0	2	100	1	200	0	30470868	FULL	No saliva samples	The prevalence rate of periodontal pathogens and its association with oral squamous cell carcinoma.
603	300	0	3	100	0	200	0	NA	ABSTRACT	No 16S rRNA gene amplicon sequencing; PCR	Bacteriological study of pigmented bacteria and molecular study based for 16s rRNA gene
603	300	0	2	0	1	300	0	25691586	FULL	No 16S rRNA gene amplicon sequencing; shotgun metagenomic sequencing	Dynamic changes in the subgingival microbiome and their potential for diagnosis and prognosis of periodontitis.
603	200	0	1	0	2	400	0	32569891	ABSTRACT	No human; animal;dogs	Effect of feeding a daily oral care chew on the composition of plaque microbiota in dogs.
603	200	0	0	100	3	300	0	33902274	ABSTRACT	No human; animal; rats	High-fat diet exacerbates periodontitis: is it because of dysbacteriosis or stem cell dysfunction?
603	200	1	1	0	1	400	0	NA	FULL	No assessment of the periodontal health condition	Lasting Gammaproteobacteria profile changes characterized hematological cancer patients who developed oral mucositis following conditioning therapy	10.1080/20002297.2020.1761135
603	200	0	1	0	2	400	0	27400380	ABSTRACT	No oral microbiome study	Metagenome and Metatranscriptome Analyses Using Protein Family Profiles.
603	200	0	2	100	1	300	0	29063339	FULL	No sequence deposit/archive; no access num	Metagenomic Analysis of Gingival Sulcus Microbiota and Pathogenesis of Periodontitis Associated with Type 2 Diabetes Mellitus.
603	200	1	1	100	1	300	0	30603107	FULL	No assessment of the periodontal health condition	Microbial and inflammatory-based salivary biomarkers of head and neck squamous cell carcinoma.
603	200	0	1	100	2	300	0	19447073	ABSTRACT	No Illumina sequencing; cloning and sequencing	Microbial changes in periodontitis successfully treated by mechanical plaque removal and systemic amoxicillin and metronidazole.
603	200	0	2	100	1	300	0	31313892	ABSTRACT	No human; animal;dogs	Microbiota of periodontal pockets and root canals in induced experimental periodontal disease in dogs.
603	200	0	2	100	1	300	0	22165457	FULL	No Illumina sequencing; ABI PRISM Genetic Analyzer technology	Profiling of dental plaque microflora on root caries lesions and the protein-denaturing activity of these bacteria.
603	200	0	1	0	2	400	1	32738007	FULL	Review. Bibliography reviewed	Screening for prevalence and abundance of Capnocytophaga spp by analyzing NGS data: A scoping review.
603	200	0	3	100	0	300	0	NA	FULL	No 16S rRNA gene amplicon sequencing; PCR	The effect of mouthwash on the DNA yield and quality of oral bacteria	10.21161/mjm.116717
603	200	0	2	0	1	400	1	NA	ABSTRACT	Review no on the topic. Caries microbiota	Application of metagenomics analysis in carious lesions: A review	10.37506/v10/i12/2019/ijphrd/192313
603	200	0	1	100	2	300	0	26557034	FULL	No Illumina sequencing; ABI PRISM Genetic Analyzer technology	Archaea prevalence in inflamed pulp tissues.
603	200	1	1	0	1	400	0	29184122	FULL	No assessment of the periodontal health condition	Bacterial alterations in salivary microbiota and their association in oral cancer.
603	200	0	2	100	1	300	0	30730898	ABSTRACT	No human; animal; marmoset	Characterization of oral microbiota in marmosets: Feasibility of using the marmoset as a human oral disease model.
603	0	1	1	0	1	600	0	28887570	FULL	No assessment of the periodontal health condition	The salivary microbiome is consistent between subjects and resistant to impacts of short-term hospitalization.
602	400	0	1	0	1	200	0	NA	ABSTRACT	Review no on the topic. Nutraceutical, food	Recent advances in nutraceutical and functional food	10.37506/ijfmt.v14i4.12446
602	400	0	1	0	1	200	0	32373107	FULL	No 16S rRNA gene amplicon sequencing; transcriptomics	Whole Transcriptome Analysis Reveals That Filifactor alocis Modulates TNFα-Stimulated MAPK Activation in Human Neutrophils.
602	300	1	0	0	1	300	0	32110467	FULL	No 16S rRNA gene amplicon sequencing; culture	Evaluation of the Efficacy of Different Cleaning Methods for Orthodontic Thermoplastic Retainers in terms of Bacterial Colonization.
602	300	0	1	100	1	200	0	27193146	FULL	No Illumina sequencing; ABI PRISM Genetic Analyzer technology	First Cultivation of Health-Associated Tannerella sp. HOT-286 (BU063).
602	300	0	1	100	1	200	0	15898933	ABSTRACT	No oral microbiome study	Identification of periodontal pathogens in atherosclerotic vessels.
602	300	0	1	100	1	200	0	29378989	FULL	No Illumina sequencing; cloning and sequencing	Investigation of In vitro Mineral forming bacterial isolates from supragingival calculus.
602	300	0	2	0	0	300	0	21711368	FULL	No 16S rRNA gene amplicon sequencing; TRACA method	Isolation of bacterial extrachromosomal DNA from human dental plaque associated with periodontal disease, using transposon-aided capture (TRACA).
602	300	0	1	0	1	300	1	25159307	ABSTRACT	Review no on the topic. Virulence factors of Porphyromonas gingivalis	Porphyromonas gingivalis antigenic determinants--potential targets for the vaccine development against periodontitis.
602	300	1	1	0	0	300	1	22142954	FULL	Review. Bibliography reviewed	Subgingival biofilm structure.
602	300	0	1	0	1	300	0	25389002	ABSTRACT	No human; animal;mice	TLR2 promoter hypermethylation creates innate immune dysbiosis.
602	300	0	1	100	1	200	0	23805543	ABSTRACT	No human; animal; Komodo dragons	Anaerobic and aerobic bacteriology of the saliva and gingiva from 16 captive Komodo dragons (Varanus komodoensis): new implications for the "bacteria as venom" model.
602	200	0	1	100	1	300	0	32340803	FULL	No assessment of the periodontal health condition	Lower airway bacterial microbiome may influence recurrence after resection of early-stage non-small cell lung cancer.
602	200	0	1	100	1	300	0	33768014	FULL	No assessment of the periodontal health condition	Microbiota in Gut, Oral Cavity, and Mitral Valves Are Associated With Rheumatic Heart Disease.
602	200	0	2	0	0	400	0	NA	FULL	Biofilm model	Modulation of pathogenic oral biofilms towards health with nisin probiotic	10.1080/20002297.2020.1809302
602	200	0	1	100	1	300	0	11029439	ABSTRACT	In-vitro	Nonspecific adherence by Actinobacillus actinomycetemcomitans requires genes widespread in bacteria and archaea.
602	200	0	1	0	1	400	0	33117372	ABSTRACT	No human; animal; mice	Age-Associated Tooth Loss and Oral Microbial Dysbiosis in a Mouse Genetic Model of Chronic Nicotine Exposure.
602	200	1	0	0	1	400	0	32958790	FULL	Accepted	Alteration of salivary microbiome in periodontitis with or without type-2 diabetes mellitus and metformin treatment.
602	200	0	1	0	1	400	1	33676065	ABSTRACT	Review no on the topic. Oral microbiome dynamics and dysbiosis-ascciated complications during pregnancy	Oral microbiome and pregnancy: A bidirectional relationship.
602	200	0	2	0	0	400	0	24562188	FULL	No Illumina sequencing; 454 technology	Pathogens and host immunity in the ancient human oral cavity.
602	200	0	2	0	0	400	0	19702957	ABSTRACT	No 16S rRNA gene amplicon sequencing; quantitative real-time PCR	T-RFLP-based mcrA gene analysis of methanogenic archaea in association with oral infections and evidence of a novel Methanobrevibacter phylotype.
602	200	1	1	100	0	300	0	34143307	FULL	No sequence deposit/archive; no access num	Characterization of salivary microbiota in elderly patients with type 2 diabetes mellitus: a matched case-control study.
602	200	0	1	0	1	400	0	27991530	FULL	No sequence deposit/archive; no access num	Comparative metagenomics reveals taxonomically idiosyncratic yet functionally congruent communities in periodontitis.
602	200	0	1	100	1	300	0	28704648	ABSTRACT	No human; animal; mice	Diabetes Enhances IL-17 Expression and Alters the Oral Microbiome to Increase Its Pathogenicity.
602	200	0	2	0	0	400	1	33763040	FULL	Review. Bibliography reviewed	Dysbiosis From a Microbial and Host Perspective Relative to Oral Health and Disease	10.3389/fmicb.2021.617485
602	100	0	1	100	1	400	0	21858083	FULL	No Illumina sequencing; 454 technology	High diversity of the saliva microbiome in Batwa Pygmies.
602	100	0	1	200	1	300	0	27742762	FULL	No Illumina sequencing; 454 technology	Human oral microbiome and prospective risk for pancreatic cancer: a population-based nested case-control study.
601	400	0	0	0	1	200	1	29193310	ABSTRACT	Review no on the topic. Bacterial modulators of bone remodeling	Bacterial modulators of bone remodeling in the periodontal pocket.
601	300	0	0	0	1	300	0	33746772	ABSTRACT	No human; animal;mice	High Fat Diet Dysbiotic Mechanism of Decreased Gingival Blood Flow.
601	300	0	0	0	1	300	0	26740323	FULL	No sequence deposit/archive; no access num	Long-term efficacy of microbiology-driven periodontal laser-assisted therapy.
601	300	0	1	0	0	300	0	15067114	ABSTRACT	No 16S rRNA gene amplicon sequencing; quantitative real-time PCR	Methanogenic Archaea and human periodontal disease.
601	300	0	1	0	0	300	1	23078250	FULL	Review. Bibliography reviewed	Methanogenic archaea in subgingival sites: a review.
601	300	0	0	100	1	200	0	25819443	ABSTRACT	No human; animal; cats	Molecular identification of black-pigmented bacteria from subgingival samples of cats suffering from periodontal disease.
601	300	0	1	0	0	300	1	21447698	ABSTRACT	Review no on the topic. Genetic regulatory systems of Treponema denticola	Molecular signaling mechanisms of the periopathogen, Treponema denticola.
601	300	0	1	100	0	200	0	27476978	ABSTRACT	In-vitro	Nucleases from Prevotella intermedia can degrade neutrophil extracellular traps	10.1111/omi.12171
601	300	0	1	0	0	300	0	12620860	FULL	No Illumina sequencing; cloning and sequencing	Prevalence of bacteria of division TM7 in human subgingival plaque and their association with disease.
601	300	0	1	0	0	300	0	29437850	FULL	In-vitro	Targeting the HUβ Protein Prevents Porphyromonas gingivalis from Entering into Preexisting Biofilms.
601	300	1	0	100	0	200	0	23134612	ABSTRACT	In-vitro	The fate of Treponema denticola within human gingival epithelial cells.
601	300	0	0	0	1	300	0	31673077	FULL	No 16S rRNA gene amplicon sequencing; shotgun metagenomic sequencing	The subgingival microbiome associated with periodontitis in type 2 diabetes mellitus.
601	300	0	1	100	0	200	0	15966875	ABSTRACT	No 16S rRNA gene amplicon sequencing; PCR	Bacteraemia following periodontal procedures.
601	300	1	0	0	0	300	0	32183255	FULL	No 16S rRNA gene amplicon sequencing; quantitative real-time PCR	Candida albicans shields the periodontal killer porphyromonas gingivalis from recognition by the host immune system and supports the bacterial infection of gingival tissue	10.3390/ijms21061984
601	300	0	1	100	0	200	0	NA	FULL	No 16S rRNA gene amplicon sequencing; PCR	Detection of porphyromonas gingivalis (fimA) in coronary plaque.
601	200	0	0	200	1	200	0	NA	FULL	No oral microbiome study	A highly efficient computational discrimination among Streptococcal species of periodontitis patients using 16S rRNA amplicons	10.7845/kjm.2019.8107
601	200	0	1	0	0	400	0	31582750	ABSTRACT	No human; animal;mice	Gingival solitary chemosensory cells are immune sentinels for periodontitis	10.1038/s41467-019-12505-x
601	200	0	1	200	0	200	0	11063387	ABSTRACT	No 16S rRNA gene amplicon sequencing; PCR	Identification of periodontal pathogens in atheromatous plaques.
601	200	0	1	0	0	400	0	NA	FULL	In-vitro	Insights into dynamic polymicrobial synergy revealed by time-coursed RNA-Seq	10.3389/fmicb.2017.00261
601	200	0	1	0	0	400	0	24692635	FULL	No 16S rRNA gene amplicon sequencing; metatranscriptomics	Metatranscriptomics of the human oral microbiome during health and disease	10.1128/mBio.01012-14
601	200	0	0	100	1	300	0	31609493	FULL	No oral microbiome study	Microbiota profile is different for early and invasive colorectal cancer and is consistent throughout the colon.
601	200	0	1	0	0	400	2	29189325	ABSTRACT	Review no on the topic. Oral microbiome and pancreatic cancer	Oral health and the oral microbiome in pancreatic cancer: An overview of epidemiological studies	10.1097/PPO.0000000000000287
601	200	0	1	100	0	300	0	31904448	ABSTRACT	No human; animal;mice	Orally administered pathobionts and commensals have comparable and innocuous systemic effects on germ-free mice.
601	200	0	0	100	1	300	0	26816577	ABSTRACT	No Illumina sequencing; cloning and sequencing	Partial denture metal framework may harbor potentially pathogenic bacteria.
601	200	0	0	100	1	300	0	29066788	FULL	No human; animal; mice	Periodontal pathogenic bacteria, Aggregatibacter actinomycetemcomitans affect non-alcoholic fatty liver disease by altering gut microbiota and glucose metabolism.
601	200	0	1	0	0	400	0	27037569	ABSTRACT	No illumina sequencing; 454 technology	Streptococcus mitis and Gemella haemolysans were simultaneously found in atherosclerotic and oral plaques of elderly without periodontitis-a pilot study.
601	200	0	1	0	0	400	0	26519069	ABSTRACT	Review no on the topic. Oral mycobiome	The Fungal Biome of the Oral Cavity.
601	200	0	1	0	0	400	0	NA	FULL	No 16S rRNA gene amplicon sequencing; metatranscriptomics	Worlds apart - Transcriptome profiles of key oral microbes in the periodontal pocket compared to single laboratory culture reflect synergistic interactions	10.3389/fmicb.2018.00124
601	200	0	1	100	0	300	0	12588458	ABSTRACT	Biofilm model	Characterization of in vitro oral bacterial biofilms by traditional and molecular methods.
601	200	0	1	0	0	400	0	NA	FULL	No 16S rRNA gene amplicon sequencing; metatranscriptomics	Comparative Metatranscriptomics of Periodontitis Supports a Common Polymicrobial Shift in Metabolic Function and Identifies Novel Putative Disease-Associated ncRNAs	10.3389/fmicb.2020.00482
601	100	0	1	0	0	500	1	27219464	FULL	Review. Bibliography reviewed	A practical guide to the oral microbiome and its relation to health and disease.
601	0	0	1	0	0	600	0	19892944	FULL	No Illumina sequencing; 454 technology	Bacterial community variation in human body habitats across space and time.
600	400	0	0	0	0	200	0	30940882	FULL	In-vitro	Enrichment of periodontal pathogens from the biofilms of healthy adults.
600	300	0	0	0	0	300	1	32363006	ABSTRACT	Review no on the topic. PCR and periodontal pathogens in atherothrombotic plaques	Innovative application of nested PCR for detection of Porphyromonas gingivalis in human highly calcified atherothrombotic plaques.
600	300	0	0	0	0	300	0	20932510	FULL	No 16S rRNA gene amplicon sequencing; microarray	Interferon-γ +874A/T polymorphism in relation to generalized chronic periodontitis and the presence of periodontopathic bacteria.
600	300	0	0	100	0	200	0	17760541	ABSTRACT	No 16S rRNA gene amplicon sequencing; PCR	Microbiologic analysis of periodontal pockets and carotid atheromatous plaques in advanced chronic periodontitis patients.
600	300	0	0	100	0	200	0	19852608	ABSTRACT	No 16S rRNA gene amplicon sequencing; PCR	Microbiologic changes in subgingival plaque after removal of fixed orthodontic appliances.
600	300	0	0	100	0	200	0	15919188	ABSTRACT	No 16S rRNA gene amplicon sequencing; quantitative real-time PCR	Periodontal pathogens: a quantitative comparison of anaerobic culture and real-time PCR.
600	300	0	0	0	0	300	0	25797107	ABSTRACT	No 16S rRNA gene amplicon sequencing; microarray	Relationship between methanogenic archaea and subgingival microbial complexes in human periodontitis	10.1016/j.anaerobe.2015.02.008
600	300	0	0	100	0	200	0	29407751	ABSTRACT	No 16S rRNA gene amplicon sequencing; quantitative real-time PCR	Validation of a multiplex qPCR assay for the identification and quantification of Aggregatibacter actinomycetemcomitans and Porphyromonas gingivalis: In vitro and subgingival plaque samples.
600	200	0	0	100	0	300	0	28317363	ABSTRACT	Article in chinese	[Periodontal inflammation affects the mechanical and immune barrier functions of mice gut].
600	200	0	0	0	0	400	0	NA	ABSTRACT	No 16S rRNA gene amplicon sequencing; checkerboard DNA-DNA hybridization	Genetic association with subgingival bacterial colonization in chronic periodontitis	10.3390/genes9060271
600	200	0	0	0	0	400	0	30782639	ABSTRACT	In-vitro	Identification of PGN_1123 as the Gene Encoding Lipid A Deacylase, an Enzyme Required for Toll-Like Receptor 4 Evasion, in Porphyromonas gingivalis.
600	200	0	0	100	0	300	0	18175692	ABSTRACT	No human; animal;dogs	Transfer of Bacteroides splanchnicus to Odoribacter gen. nov. as Odoribacter splanchnicus comb. nov., and description of Odoribacter denticanis sp. nov., isolated from the crevicular spaces of canine periodontitis patients.
600	200	0	0	200	0	200	0	19239640	ABSTRACT	No oral microbiome study	Detection of a single bacterial cell using a 16S ribosomal RNA-specific oligonucleotide probe designed to investigate periodontal pathogens.
508	400	1	6	0	1	100	0	21806683	ABSTRACT	No 16S rRNA gene amplicon sequencing; checkerboard DNA-DNA hybridization	Reversibility of experimental peri-implant mucositis compared with experimental gingivitis in humans.
507	200	0	7	0	0	300	0	17501978	ABSTRACT	No 16S rRNA gene amplicon sequencing; checkerboard DNA-DNA hybridization	Bacterial colonization immediately after installation on oral titanium implants.
506	200	1	3	100	2	200	0	NA	ABSTRACT	In-vitro	16SrRNA sequencing and phylogenetic analysis of bacterial species causing oral health problems.
506	200	1	4	100	1	200	0	21338359	FULL	No Illumina sequencing; cloning and sequencing	Prevalence and microbiological diversity of Archaea in peri-implantitis subjects by 16S ribosomal RNA clonal analysis.
506	200	1	1	100	4	200	0	28725009	FULL	No assessment of the periodontal health condition	The salivary microbiome as an indicator of carcinogenesis in patients with oropharyngeal squamous cell carcinoma: A pilot study.
506	100	0	4	0	2	400	0	29899505	ABSTRACT	Children	Oral microbiome development during childhood: an ecological succession influenced by postnatal factors and associated with tooth decay.
505	300	0	3	0	2	200	0	24351916	ABSTRACT	No 16S rRNA gene amplicon sequencing; denaturing gradient gel electrophoresis (DGGE)	Bacterial analysis of combined periodontal-endodontic lesions by polymerase chain reaction-denaturing gradient gel electrophoresis.
505	200	0	5	100	0	200	0	24980683	FULL	No 16S rRNA gene amplicon sequencing; denaturing gradient gel electrophoresis (DGGE)	Microbial analysis of biofilms on cement surfaces: An investigation in cement-associated peri-implantitis.
505	200	1	4	0	0	300	0	24242241	FULL	No 16S rRNA gene amplicon sequencing; denaturing gradient gel electrophoresis (DGGE)	Oral bacterial communities in individuals with type 2 diabetes who live in southern Thailand.
505	200	0	4	0	1	300	1	NA	FULL	Review. Bibliography reviewed	Recent Advances in Studies of Polymicrobial Interactions in Oral Biofilms	10.1007/s40496-013-0006-3
505	200	0	3	100	2	200	1	31297343	ABSTRACT	Review no on the topic. Oral microbiome and cancer in distant organs	Beyond Head and Neck Cancer: The Relationship Between Oral Microbiota and Tumour Development in Distant Organs.
505	200	0	4	0	1	300	0	31407437	FULL	Review. Bibliography reviewed	Biofilm as a risk factor in implant treatment.
504	500	0	4	0	0	0	0	12194794	ABSTRACT	Article in chinese	[Detection and analysis of Helicobacter pylori in oral cavity and stomach from chronic gastritis patients].
504	500	1	1	0	2	0	1	NA	FULL	Review. Bibliography reviewed	Identifying salivary transcriptome signatures for periodontal diagnosis	10.4103/jnsbm.JNSBM_6_19
504	400	1	1	100	2	0	0	NA	FULL	No Illumina sequencing; cloning and sequencing	16S rRNA gene sequence analysis of anaerobic streptococcal isolates from patients with chronic periodontitis.
504	400	0	3	100	1	0	0	19416457	ABSTRACT	No oral microbiome study	Oral cavity is not a reservoir for Helicobacter pylori in infected patients with functional dyspepsia.
504	400	1	3	0	0	100	0	NA	FULL	No oral microbiome study	Photoinactivation using visible light plus water-filtered infrared-A (vis+wira) and chlorine e6 (Ce6) eradicates planktonic periodontal pathogens and subgingival biofilms	10.3389/fmicb.2016.01900
504	300	0	4	0	0	200	0	23164322	ABSTRACT	No 16S rRNA gene amplicon sequencing; PCR	Microbiologic evaluation of crevicular fluid in patients treated with platform switching and traditional implants.
504	300	0	4	0	0	200	1	26255984	FULL	Review. Bibliography reviewed	Periodontal and peri-implant diseases: identical or fraternal infections?
504	300	2	1	100	1	100	0	33962608	FULL	No assessment of the periodontal health condition	Streptococcus salivarius inhibits immune activation by periodontal disease pathogens.
504	300	2	1	0	1	200	0	17470026	ABSTRACT	No 16S rRNA gene amplicon sequencing; quantitative real-time PCR	Comparison of curet and paper point sampling of subgingival bacteria as analyzed by real-time polymerase chain reaction.
504	200	0	3	100	1	200	1	26714902	ABSTRACT	Article in chinese	[Isolation and identification of aerobic and facultative anaerobic bacteria in the oral cavity].
504	200	2	1	100	1	200	0	33193408	ABSTRACT	No human; animal;monkeys	Oral Microbiome and Gingival Tissue Apoptosis and Autophagy Transcriptomics.
504	200	0	4	0	0	300	0	31452955	FULL	No Illumina sequencing; Ion Torrent PGM	Profiling microorganisms in whole saliva of children with and without dental caries.
504	200	0	3	100	1	200	0	33556534	FULL	No assessment of the periodontal health condition	The oral microbiome and inflammation in mild cognitive impairment.
504	200	0	2	0	2	300	2	32390250	FULL	Review. Bibliography reviewed	Using next-generation sequencing to detect oral microbiome change following periodontal interventions: A systematic review.
504	200	1	3	0	0	300	0	20307293	ABSTRACT	No oral microbiome study	Denitrification in human dental plaque.
504	100	0	4	100	0	300	0	NA	FULL	No Illumina sequencing; 454 technology	Comparative Analysis of Bacterial Communities Associated with Healthy and Inflamed Peri-implant Tissues	10.1007/s12668-016-0270-5
503	300	0	2	0	1	200	0	9916052	FULL	In-vitro	Genetic and physiologic characterization of urease of Actinomyces naeslundii.	10.1128/iai.67.2.504-512.1999
503	300	0	1	0	2	200	0	NA	FULL	No oral microbiome study	Identification of bacteria sample plaque from periodontal disease among diabetic patients.	10.26452/ijrps.v12i1.4147
503	300	0	2	0	1	200	2	28625077	FULL	Review. Bibliography reviewed	Microbiome and Microbial Biofilm Profiles of Peri-Implantitis: A Systematic Review.
503	300	1	1	0	1	200	0	21916371	ABSTRACT	No human; animal;dogs	Molecular detection of human periodontal pathogens in oral swab specimens from dogs in Japan.
503	300	2	0	0	1	200	0	27689784	ABSTRACT	No human; animal; murine	The Proteolytic Activity of Porphyromonas gingivalis Is Critical in a Murine Model of Periodontitis.
503	200	0	2	100	1	200	0	25713496	ABSTRACT	No Illumina sequencing; Ion Torrent PGM	16S rRNA gene-based metagenomic analysis identifies a novel bacterial co-prevalence pattern in dental caries.
503	200	0	2	0	1	300	0	23742079	ABSTRACT	No human; animal; horses	Isolation of Treponema and Tannerella spp. from equine odontoclastic tooth resorption and hypercementosis related periodontal disease.
503	200	1	1	0	1	300	0	32537095	FULL	No assessment of the periodontal health condition	Lasting Gammaproteobacteria profile changes characterized hematological cancer patients who developed oral mucositis following conditioning therapy.
503	200	0	3	100	0	200	0	27717873	ABSTRACT	No 16S rRNA gene amplicon sequencing; microarray	Microbial signatures of oral dysbiosis, periodontitis and edentulism revealed by Gene Meter methodology.
503	200	1	1	100	1	200	0	18793359	ABSTRACT	No 16S rRNA gene amplicon sequencing; spectrometry (MALDI-TOF-MS)	Rapid identification of oral anaerobic bacteria cultivated from subgingival biofilm by MALDI-TOF-MS.
503	200	1	2	100	0	200	0	28467728	ABSTRACT	No human; animal; mice	The PF4/PPBP/CXCL5 Gene Cluster Is Associated with Periodontitis	10.1177/0022034517706311
503	200	1	2	0	0	300	0	22878253	FULL	No 16S rRNA gene amplicon sequencing; fluorescent in-situ hybridization (FISH)	The phylum Synergistetes in gingivitis and necrotizing ulcerative gingivitis.
503	200	0	2	100	1	200	0	32341759	FULL	No sequence deposit/archive; no access num	The relationship between cigarette smoking and the tongue microbiome in an East Asian population.
503	200	0	3	0	0	300	0	30838598	ABSTRACT	Children	The Supragingival Biofilm in Early Childhood Caries: Clinical and Laboratory Protocols and Bioinformatics Pipelines Supporting Metagenomics, Metatranscriptomics, and Metabolomics Studies of the Oral Microbiome.
503	200	2	1	0	0	300	0	32678942	FULL	No 16S rRNA gene amplicon sequencing; PCR	Treponema denticola stimulates Oncostatin M cytokine release and de novo synthesis in neutrophils and macrophages	10.1002/JLB.4MA0620-072RR
503	200	0	2	100	1	200	0	27021544	ABSTRACT	No 16S rRNA gene amplicon sequencing; terminal-restriction fragment length polymorphism (T-RFLP)	Assessment of oral malodor and tonsillar microbiota after gargling with benzethonium chloride.
503	100	0	2	100	1	300	2	32512257	FULL	Review. Bibliography reviewed	A systematic review of the microbiota composition in various peri-implant conditions: data from 16S rRNA gene sequencing.
502	300	0	1	0	1	200	0	22695115	FULL	In-vitro	Identification of a unique TLR2-interacting peptide motif in a microbial leucine-rich repeat protein.
502	300	0	1	0	1	200	0	23555659	FULL	In-vitro	Multiple single-cell genomes provide insight into functions of uncultured Deltaproteobacteria in the human oral cavity.
502	300	0	1	0	1	200	0	28979069	FULL	Review. Bibliography reviewed	Novel Pathogens in Periodontal Microbiology.
502	300	0	1	0	1	200	0	16879336	ABSTRACT	Case report	Aggressive periodontitis in a 16-year-old Ghanaian adolescent, the original source of Actinobacillus actinomycetemcomitans strain HK1651 - a 10-year follow up.
502	300	0	1	0	1	200	0	27570233	ABSTRACT	No human; animal;canine	The Prevalence of Canine Oral Protozoa and Their Association with Periodontal Disease.
502	300	0	1	0	1	200	0	27601451	ABSTRACT	No 16S rRNA gene amplicon sequencing; microarray	Chronic Periodontitis Genome-wide Association Study in the Hispanic Community Health Study / Study of Latinos.
502	300	0	1	0	1	200	0	23638810	ABSTRACT	No 16S rRNA gene amplicon sequencing; culture	Detection of sulphate-reducing bacteria in human saliva.
502	200	0	2	0	0	300	0	16553730	ABSTRACT	No 16S rRNA gene amplicon sequencing; PCR and Denaturing Gradient Gel Electrophoresis (DGGE)	A preliminary study of the effect of probiotic Streptococcus salivarius K12 on oral malodour parameters	10.1111/j.1365-2672.2006.02837.x
502	200	0	0	0	2	300	0	17977992	ABSTRACT	No 16S rRNA gene amplicon sequencing; PCR	fimA genotypes and multilocus sequence types of Porphyromonas gingivalis from patients with periodontitis.
502	200	0	2	0	0	300	1	23642116	ABSTRACT	Review no on the topic. Genetic diversity Porphyromonas gingivalis	Genetic diversity in the oral pathogen Porphyromonas gingivalis: Molecular mechanisms and biological consequences	10.2217/fmb.13.30
502	200	0	1	0	1	300	1	24247114	ABSTRACT	Review no on the topic. Mucosa microbiomes and rheumatoid arthritis	Microbiome and mucosal inflammation as extra-articular triggers for rheumatoid arthritis and autoimmunity.
502	200	0	1	100	1	200	0	30289695	ABSTRACT	No oral microbiome study	Nanofibers with Incorporated Autochthonous Bacteria as Potential Probiotics for Local Treatment of Periodontal Disease.
502	200	0	2	100	0	200	0	34046490	FULL	No Illumina sequencing; Ion Torrent PGM	Airflow limitation and tongue microbiota in community-dwelling elderly individuals.
502	200	0	2	100	0	200	0	15580127	FULL	Review. Bibliography reviewed	Oral flora in the age of molecular biology.
502	200	0	1	0	1	300	0	22271008	ABSTRACT	Review no on the topic. Oral microbiome and cancer risk	Oral microbiome and oral and gastrointestinal cancer risk	10.1007/s10552-011-9892-7
502	200	0	2	100	0	200	0	29737548	ABSTRACT	No 16S rRNA gene amplicon sequencing; PCR	Prevotella strains and lactamic resistance gene distribution in different oral environments of children with pulp necrosis.
502	200	0	1	100	1	200	0	33391624	FULL	Technology or sequencing platform for microbes detection not specified	Tetracycline and multidrug resistance in the oral microbiota: differences between healthy subjects and patients with periodontitis in Spain.
502	200	0	2	100	0	200	0	24345204	FULL	No oral microbiome study	The effects of different orthodontic appliances upon microbial communities.
502	200	0	2	0	0	300	0	26162100	ABSTRACT	Biofilm model	Antimicrobial Photoinactivation Using Visible Light Plus Water-Filtered Infrared-A (VIS + wIRA) Alters In Situ Oral Biofilms.
502	200	0	2	0	0	300	1	26583256	ABSTRACT	Review no on the topic. Oral biofilm formation and molecules that might inhibit its formation	Biofilms as "connectors" for Oral and Systems Medicine: A New Opportunity for Biomarkers, Molecular Targets, and Bacterial Eradication	10.1089/omi.2015.0146
502	200	0	2	0	0	300	1	NA	ABSTRACT	Review no on the topic. Agregatibacter actinomycetemcomitans toxin	Breaking the gingival epithelial barrier: Role of the aggregatibacter actinomycetemcomitans cytolethal distending toxin in oral infectious disease.	10.3390/cells3020476
502	200	0	1	100	1	200	0	33722869	FULL	No assessment of the periodontal health condition	Bugs and Brains, the Gut and Mental Health Study: a mixed-methods study investigating microbiota composition and function in anxiety, depression and irritable bowel syndrome.
502	200	0	1	0	1	300	0	17855723	ABSTRACT	No oral microbiome study	Demonstration of in vivo transfer of doxycycline resistance mediated by a novel transposon.
502	200	0	2	100	0	200	0	23534379	ABSTRACT	No 16S rRNA gene amplicon sequencing; PCR	Detection of oral bacterial DNA in synovial fluid.
502	200	0	2	100	0	200	0	28131414	ABSTRACT	No 16S rRNA gene amplicon sequencing; PCR	Diversity of Enterococcus faecalis Genotypes from Multiple Oral Sites Associated with Endodontic Failure Using Repetitive Sequence-based Polymerase Chain Reaction and Arbitrarily Primed Polymerase Chain Reaction.
502	100	1	1	100	0	300	0	19251737	FULL	No Illumina sequencing; cloning and sequencing	Global diversity in the human salivary microbiome.
502	100	1	0	100	1	300	0	26207044	FULL	No assessment of the periodontal health condition	The human salivary microbiome exhibits temporal stability in bacterial diversity.
502	0	0	0	100	2	400	0	30508628	FULL	Technology or sequencing platform for microbes detection not specified	Microbial biomarkers of common tongue coatings in patients with gastric cancer.
502	0	0	2	100	0	400	0	23520516	FULL	No Illumina sequencing; cloning and sequencing	The dental plaque microbiome in health and disease.
501	300	0	0	0	1	200	0	19305154	ABSTRACT	No oral microbiome study	Prediction of a caspase-like fold in Tannerella forsythia virulence factor PrtH.
501	300	0	0	0	1	200	1	32562417	ABSTRACT	Review no on the topic. Contribution iron, sulfide and oxygen interplay favor dysbiosis	The events that may contribute to subgingival dysbiosis: a focus on the interplay between iron, sulfide and oxygen.
501	300	0	0	0	1	200	0	26319714	FULL	No 16S rRNA gene amplicon sequencing; micro-IDent test	Association of levels of antibodies against citrullinated cyclic peptides and citrullinated α-enolase in chronic and aggressive periodontitis as a risk factor of Rheumatoid arthritis: a case control study.
501	300	0	0	0	1	200	0	32849540	ABSTRACT	Case report	CD70 Deficiency Associated With Chronic Epstein-Barr Virus Infection, Recurrent Airway Infections and Severe Gingivitis in a 24-Year-Old Woman.
501	200	0	1	0	0	300	0	11553455	ABSTRACT	Review no on the topic. Agregatibacter actinomycetemcomitans tad loci	Genes for tight adherence of Actinobacillus actinomycetemcomitans: from plaque to plague to pond scum.
501	200	0	0	100	1	200	0	33899584	ABSTRACT	No oral microbiome study	Gut Microbiota May Mediate the Influence of Periodontitis on Prediabetes.
501	200	1	0	100	0	200	0	21726226	ABSTRACT	No human; animal; rats	Impact of Porphyromonas gingivalis inoculation on ligature-induced alveolar bone loss. A pilot study in rats.
501	200	0	1	100	0	200	0	NA	FULL	No oral microbiome study	Molecular Identification of Fusobacterium Isolates and limitation of Biofilm Formation Adhesion Gene (fadA) in Dental Outpatients	10.21123/bsj.2019.16.4.0843
501	200	0	1	0	0	300	0	26536303	FULL	No assessment of the periodontal health condition	Oral microbiota in patients with atherosclerosis	10.1016/j.atherosclerosis.2015.10.097
501	200	0	1	100	0	200	0	30642895	FULL	In-vitro	Peptide-Based Inhibitors of Fimbrial Biogenesis in Porphyromonas gingivalis.
501	200	0	1	100	0	200	0	29930395	FULL	No oral microbiome study	Peri-implantitis-associated methanogens: a preliminary report.
501	200	0	0	100	1	200	0	32495224	ABSTRACT	No Illumina sequencing; cloning and sequencing	Resistance to β-lactams and distribution of β-lactam resistance genes in subgingival microbiota from Spanish patients with periodontitis.
501	200	0	1	100	0	200	0	34004226	ABSTRACT	No oral microbiome study	Safety assessment of Streptococcus salivarius DB-B5 as a probiotic candidate for oral health.
501	200	0	0	100	1	200	0	17596351	ABSTRACT	Biofilm model	Use of quantitative PCR and culture methods to characterize ecological flux in bacterial biofilms.
501	200	0	1	0	0	300	0	21146709	ABSTRACT	No 16S rRNA gene amplicon sequencing; quantitative real-time PCR and microIDent	Comparison of real-time polymerase chain reaction and DNA-strip technology in microbiological evaluation of periodontitis treatment	10.1016/j.diagmicrobio.2010.08.017
501	200	0	0	0	1	300	0	23426447	ABSTRACT	No oral microbiome study	Crohn's disease may be differentiated into 2 distinct biotypes based on the detection of bacterial genomic sequences and virulence genes within submucosal tissues.
501	200	1	0	100	0	200	0	20074237	ABSTRACT	No oral microbiome study	Cultivation of a Synergistetes strain representing a previously uncultivated lineage.
501	200	0	1	100	0	200	0	30800247	ABSTRACT	No 16S rRNA gene amplicon sequencing; quantitative real-time PCR and in-house Line Probe Assay (LiPA)	Development and Comparison of In-house Line Probe Assay (LiPA) and SYBR Green Real-time PCR Regarding the Detection of Periodontal Pathogens.
500	200	0	0	0	0	300	0	23365081	ABSTRACT	No human; animal; mice	Activation of invariant NK T cells in periodontitis lesions	10.4049/jimmunol.1201215
500	200	0	0	0	0	300	3	27440507	FULL	Review. Bibliography reviewed	Periodontal infectogenomics: systematic review of associations between host genetic variants and subgingival microbial detection	10.1111/jcpe.12600
500	200	0	0	0	0	300	0	26466922	ABSTRACT	Review no on the topic. Porphyromonas gingivalis vesicles	Spheres of influence: Porphyromonas gingivalis outer membrane vesicles	10.1111/omi.12134
500	200	0	0	100	0	200	0	22837552	ABSTRACT	No 16S rRNA gene amplicon sequencing; PCR and microarray	White-spot lesions and gingivitis microbiotas in orthodontic patients.
500	200	0	0	100	0	200	0	21453047	ABSTRACT	No 16S rRNA gene amplicon sequencing; PCR	Detection of periodontal bacteria in atheromatous plaque by nested polymerase chain reaction.
500	200	0	0	100	0	200	0	31492308	FULL	No 16S rRNA gene amplicon sequencing; PCR	Detection of Treponema denticola in Chronic Periodontitis by Quantitative Real-Time Polymerase Chain Reaction.
405	200	1	3	0	1	200	0	29165844	FULL	No assessment of the periodontal health condition	Oral microbiomes from hunter-gatherers and traditional farmers reveal shifts in commensal balance and pathogen load linked to diet.
404	200	0	3	0	1	200	0	31454264	FULL	No assessment of the periodontal health condition	Metabolic Profile of Supragingival Plaque Exposed to Arginine and Fluoride.
404	200	0	3	0	1	200	0	32518820	FULL	No 16S rRNA gene amplicon sequencing; shotgun metagenomic sequencing	Adverse effects of electronic cigarettes on the disease-naive oral microbiome.
404	200	0	3	0	1	200	0	8550211	FULL	In-vitro	Streptococcus salivarius urease: Genetic and biochemical characterization and expression in a dental plaque streptococcus.	10.1128/iai.64.2.585-592.1996
404	200	0	1	0	3	200	0	33246246	FULL	No assessment of the periodontal health condition	Comparative analysis of oral microbiome from Zang and Han populations living at different altitudes
404	200	0	2	0	2	200	0	32425909	FULL	No 16S rRNA gene amplicon sequencing; microarray	Comparative Microbiological and Whole-Genome Analysis of Staphylococcus aureus Populations in the Oro-Nasal Cavities, Skin and Diabetic Foot Ulcers of Patients With Type 2 Diabetes Reveals a Possible Oro-Nasal Reservoir for Ulcer Infection.
404	200	0	3	0	1	200	0	16954266	FULL	No Illumina sequencing; cloning and sequencing	Detection of cariogenic Streptococcus mutans in extirpated heart valve and atheromatous plaque specimens.
404	100	1	2	0	1	300	0	26214836	ABSTRACT	No 16S rRNA gene amplicon sequencing; shotgun metagenomic sequencing	The oral and gut microbiomes are perturbed in rheumatoid arthritis and partly normalized after treatment.
404	0	0	2	0	2	400	0	21040513	ABSTRACT	No 16S rRNA gene amplicon sequencing; shotgun metagenomic sequencing	Community and gene composition of a human dental plaque microbiota obtained by metagenomic sequencing.
403	200	0	2	0	1	200	0	11922875	ABSTRACT	No human; animal; mice	Identification of mouse submaxillary gland protein in mouse saliva and its binding to mouse oral bacteria.
403	200	1	1	0	1	200	0	23684310	ABSTRACT	No human; animal; mice	Induction of bone loss by pathobiont-mediated Nod1 signaling in the oral cavity.
403	200	0	2	0	1	200	0	28778894	FULL	In-vitro	Veillonella Catalase Protects the Growth of Fusobacterium nucleatum in Microaerophilic and Streptococcus gordonii-Resident Environments.
403	200	0	2	0	1	200	0	NA	ABSTRACT	No oral microbiome study	Awareness about pulpoperiodontal lesions among dental students - A survey
403	200	0	1	0	2	200	0	29946138	FULL	No 16S rRNA gene amplicon sequencing; shotgun metagenomic sequencing	Comparative genomics of Campylobacter concisus: Analysis of clinical strains reveals genome diversity and pathogenic potential.
402	400	1	1	0	0	0	0	21332472	ABSTRACT	No 16S rRNA gene amplicon sequencing; PCR and loop-mediated isothermal amplification	Prevalence of Aggregatibacter actinomycetemcomitans in Sudanese patients with aggressive periodontitis: a case-control study.
402	200	0	1	0	1	200	0	19907860	ABSTRACT	Article in chinese	[Adhesion of different bacterium to the surface of restorative materials in vitro].
402	200	0	1	0	1	200	0	23977007	ABSTRACT	No human; animal; pigs	Genome-wide relatedness of Treponema pedis, from gingiva and necrotic skin lesions of pigs, with the human oral pathogen Treponema denticola.
402	200	0	1	0	1	200	0	28469253	FULL	In-vitro	Identification of Streptococcus cristatus peptides that repress expression of virulence genes in Porphyromonas gingivalis.
402	200	0	0	0	2	200	0	22125739	ABSTRACT	In-vitro	Porphyromonas gingivalis: a clonal pathogen?: Diversities in housekeeping genes and the major fimbriae gene.
402	200	0	1	0	1	200	0	11240865	ABSTRACT	No 16S rRNA gene amplicon sequencing; PCR	Subgingival strains of Candida albicans in relation to geographical origin and occurrence of periodontal pathogenic bacteria.
402	200	0	1	0	1	200	0	31921707	FULL	In-vitro	The Role of Treponema denticola Motility in Synergistic Biofilm Formation With Porphyromonas gingivalis.
402	200	0	1	0	1	200	0	NA	FULL	No oral microbiome study	Complete genome sequence of Eikenella corrodens KCOM 3110 isolated from human subgingival dental plaque of periodontitis lesion	10.7845/kjm.2019.9010
402	200	0	1	0	1	200	0	21304694	ABSTRACT	No oral microbiome study	Complete genome sequence of Olsenella uli type strain (VPI D76D-27C).
401	200	0	0	0	1	200	0	23428381	FULL	No Illumina sequencing; species-targeted PCR and amplicons sequenced	A molecular survey of a captive wallaby population for periodontopathogens and the co-incidence of Fusobacterium necrophorum subspecies necrophorum with periodontal diseases.
401	200	0	0	0	1	200	0	33463750	ABSTRACT	No human; animal; murine	Frontline Science: Characterization and regulation of osteoclast precursors following chronic Porphyromonas gingivalis infection.
401	200	0	0	0	1	200	0	24736700	ABSTRACT	Review no on the topic. Pathogenic molecular mechanisms of periodontal pathogens	Genetic characteristics and pathogenic mechanisms of periodontal pathogens.
401	200	0	0	0	1	200	0	12034509	ABSTRACT	No oral microbiome study	Identification of six major outer membrane proteins from Actinobacillus actinomycetemcomitans.
401	200	0	0	0	1	200	0	31285191	ABSTRACT	In-vitro	Interspecies Inhibition of Porphyromonas gingivalis by Yogurt-Derived Lactobacillus delbrueckii Requires Active Pyruvate Oxidase.
401	200	0	0	0	1	200	0	NA	ABSTRACT	No human; animal; rats	Alleviation of periodontal disease using Lactobacillus curvatus SMFM2016-NK	10.1016/j.jff.2021.104531
401	200	0	0	0	1	200	0	31269072	FULL	No oral microbiome study	Periodontal bacterial supernatants modify differentiation, migration and inflammatory cytokine expression in human periodontal ligament stem cells.
401	200	0	0	0	1	200	0	15560805	ABSTRACT	No 16S rRNA gene amplicon sequencing; quantitative real-time PCR	Quantitative real-time polymerase chain reaction based on single copy gene sequence for detection of periodontal pathogens.
401	200	0	0	0	1	200	1	21467809	ABSTRACT	Review no on the topic. Epigenetics	Role of histone modification on transcriptional regulation and HIV-1 gene expression: possible mechanisms of periodontal diseases in AIDS progression.
401	200	0	0	0	1	200	0	28068479	ABSTRACT	No oral microbiome study	Secretable Small RNAs via Outer Membrane Vesicles in Periodontal Pathogens.
401	200	0	0	0	1	200	0	33311847	ABSTRACT	No human; animal; murine	Characterization and regulation of osteoclast precursors following chronic Porphyromonas gingivalis infection.
401	200	0	0	0	1	200	0	10948151	FULL	In-vitro	Characterization of Porphyromonas gingivalis insertion sequence-like element ISPg5.
401	200	0	0	0	1	200	0	31913843	ABSTRACT	In-vitro	Characterization of substrate specificity and novel autoprocessing mechanism of dipeptidase A from Prevotella intermedia.
400	300	0	0	0	0	100	0	20536748	ABSTRACT	No 16S rRNA gene amplicon sequencing; PCR and culture	Occurrence of Aggregatibacter actinomycetemcomitans serotypes in subgingival plaque from United States subjects	10.1111/j.2041-1014.2010.00567.x
400	200	0	0	100	0	100	0	22561061	FULL	No Illumina sequencing; cloning and sequencing	McrA and 16S rRNA gene analysis suggests a novel lineage of Archaea phylogenetically affiliated with Thermoplasmatales in human subgingival plaque.
302	100	1	0	0	1	200	0	19406095	FULL	No Illumina sequencing; 454 technology	Comparative analysis of human saliva microbiome diversity by barcoded pyrosequencing and cloning approaches.
301	300	0	0	0	1	0	0	28879247	ABSTRACT	No 16S rRNA gene amplicon sequencing; PCR	Aggregatibacter actinomycetemcomitans in African Americans with Localized Aggressive Periodontitis.
301	100	1	0	0	0	200	0	NA	ABSTRACT	No human; animal; dogs	Interplay between neuroendocrine biomarkers and gut microbiota in dogs supplemented with grape proanthocyanidins: Results of dietary intervention study	10.3390/ani10030531
203	200	1	2	0	0	0	0	32814559	ABSTRACT	No human; animal; dogs	Salivary proteomic profile of dogs with and without dental calculus	10.1186/s12917-020-02514-0
203	100	1	0	0	2	100	0	22382732	ABSTRACT	No human; animal; dogs	Diversity of fimbrillin among Porphyromonas gulae clinical isolates from Japanese dogs.
203	0	0	1	100	2	100	0	NA	ABSTRACT	No human; animal; dogs	Isolation, characterization and sequencing of lactobacillus from the oral and fecal samples of healthy dogs	10.5958/0974-360X.2018.00923.X
203	0	0	2	100	1	100	0	NA	ABSTRACT	No human; animal; dogs	PCR-based diagnosis of Helicobacter species in the gastric and oral samples of stray dogs	10.1007/s00580-012-1584-5
202	100	0	2	100	0	0	0	22023125	ABSTRACT	No human; animal; dogs	Evaluation of the Helicobacteraceae in the oral cavity of dogs.
200	100	0	0	100	0	0	0	11499517	ABSTRACT	No 16S rRNA gene amplicon sequencing; culture	Early-onset periodontitis in Morocco is associated with the highly leukotoxic clone of Actinobacillus actinomycetemcomitans.
200	100	0	0	100	0	0	0	22246112	FULL	No 16S rRNA gene amplicon sequencing; PCR	Characterization of Aggregatibacter actinomycetemcomitans strains in periodontitis patients in Germany.
100	100	0	0	0	0	0	0	25074493	FULL	Review. Bibliography reviewed	Periodontal microbiology--the lid's off the box again.
100	100	0	0	0	0	0	0	NA	ABSTRACT	No human; animal; dogs	VacA, cagA, iceA and oipA genotype status of Helicobacter pylori isolated from biopsy samples from Iranian dogs	10.4314/tjpr.v15i2.22

## Sheet: Data Sheet 4.2
Exclusion reason	Number of papers
No English languague	19
Review no on the topic of interest	36
No human target	106
In-vitro	14
Biofilm model	14
In-silico	1
Case reports	5
No oral microbiome study (non-oral samples and no technology for microbe detection)	32
No 16S rRNA gene amplicon sequencing for microbes detection	128
No Illumina technology for microbes detection	113
Children patients	31
Patients with orthodontic treatment	3
Endodontic-related pathologies/samples	15
Pericoronaritis	1
No assessment of the periodontal health condition (self-reported)	1
No access to the full-text through the institution	2
TOTAL	521

## Sheet: Data Sheet 4.3
Exclusion reason	Number of papers
No human target	2
In-vitro	23
Biofilm model	5
Case reports	1
No oral microbiome study (non-oral samples and no technology for microbe detection)	18
Technology or sequencing platform for microbe’s detection not specified	10
No 16S rRNA gene amplicon sequencing for microbe’s detection	64
No Illumina technology for microbe’s detection	140
Illumina sequencing of bacterial cultured cells	1
Illumina technology but no sequence deposit/archive and/or no accession number	95
Children patients	2
Patients with orthodontic treatment	2
Pool of oral samples	1
No assessment of the periodontal health condition	130
Periodontal health conditions non-distinguishable by study group	10
The 16S rRNA gene region targeted is different to V3V4*	30
No saliva samples	25
TOTAL	559
*Primer pair sequences were aligned against Escherichia coli to ensure the position indicated by the authors. Two articles that a priori targeted gene regions V4V5, had primer pairs in positions localised in V3V4 (PMID: 30915280, 33117737)
