# Supplementary material for: The salivary microbiome as a diagnostic biomarker of periodontitis: a 16S multi-batch study before and after the removal of batch effects
Source: Front Cell Infect Microbiol. 2024 Jul 12;14:1405699. doi: 10.3389/fcimb.2024.1405699 (PMC11272481; doi:10.3389/fcimb.2024.1405699)
Supplement: Supplementary Figure 1 — Performance of methods for removing the batch effects in four abundance filters. PLS-DA, partial least-squares discriminant analysis; RUVIV, remove unwanted variation IV; sPLS-DA, sparse partial least-squares discriminant analysis. [file DataSheet_1.zip › 00_Data_Sheet/Data_Sheet_5.xlsx]

## Sheet: Titles. Abbreviations
Data Sheet 5. Investigations obtained through the bioproject database searches and the reason for their exclusion, if applicable.
Data Sheet 5.1. List of the bioprojects found in the sequence read archive (SRA) database searches and their reason for exclusion, if applicable.
Data Sheet 5.2. Summary of the reasons for exclusion of the bioprojects rejected.
doi	Digital object identifier
ITS	Internal transcribed spacer
PMID	PubMed unique identifier
rRNA	Ribosomal ribonucleic acid
SRA	Sequence Read Archive

## Sheet: Data Sheet 5.1
Bioproject	Exclusion reason	PMID	doi or other identifier	Observations
PRJEB15383	No 16S rRNA gene amplicon sequencing; shotgun metagenomic sequencing	32539695
PRJEB29729	No 16S rRNA gene amplicon sequencing; metatranscriptomics	Not_found
PRJEB37207	Article not found	Not_found
PRJEB41299	The 16S rRNA gene region targeted is different to V3V4; V1V2	33706748		Also present in the table derived from the electronic databases; not fulfilled the scores threshold for assessment
PRJNA169703	No 16S rRNA gene amplicon sequencing; whole genome of a bacteria	Not_found
PRJNA195808	No 16S rRNA gene amplicon sequencing; whole genome of a bacteria	Not_found
PRJNA245157	No 16S rRNA gene amplicon sequencing; exome	Not_found
PRJNA256234	The 16S rRNA gene region targeted is different to V3V4; V4	NA	https://www.worldwidejournals.com/paripex/recent_issues_pdf/2015/May/May_2015_1432973709__32.pdf
PRJNA274944	Metadata can not be associated to the study subjects	27262209
PRJNA284866	No 16S rRNA gene amplicon sequencing; whole genome of a bacteria	Not_found
PRJNA386597	Article not found	Not_found
PRJNA396275	No oral microbiome bioproject	29988721
PRJNA415692	Endodontic-related pathologies/samples	30967114
PRJNA416501	No saliva samples	30341355
PRJNA429201	Article not found	Not_found
PRJNA431616	No human; animal; mice	Not_found
PRJNA489752	Article not found	Not_found
PRJNA494044	No saliva samples	33659769
PRJNA505914	Article not found	Not_found
PRJNA516659	No human; animal; Macaca mulatta	Not_found
PRJNA530579	No 16S rRNA gene amplicon sequencing; ITS region analysis	Not_found
PRJNA542763	No human; animal; squirrel	Not_found
PRJNA565133	Article not found	Not_found
PRJNA579567	Biofilm model	31999932
PRJNA595659	Article not found	Not_found
PRJNA598540	No human; animal; dogs	33733913
PRJNA625173	Article not found	Not_found
PRJNA625189	No saliva samples	NA	10.21203/rs.3.rs-24938/v1
PRJNA649803	No saliva samples	NA	10.1101/2021.04.29.21256204
PRJNA658372	Article not found	Not_found
PRJNA664044	No oral microbiome bioproject	33426512
PRJNA670573	The 16S rRNA gene region targeted is different to V3V4; V4V5	33828997
PRJNA682523	Article not found	Not_found
PRJNA684508	Article not found	Not_found
PRJNA684584	Article not found	Not_found
PRJNA701760	No human; animal; rumiants	Not_found
PRJNA721290	Article not found	Not_found
PRJNA728740	Article not found	Not_found
PRJNA735261	Article not found	Not_found
NA (SEE OBSERVATIONS)	No saliva samples	34193520		Found searching the articles of the above bioprojects

## Sheet: Data Sheet 5.2
Exclusion reason	Number of bioproyects
No human target	5
Biofilm model	1
No oral microbiome bioproject	2
No 16S rRNA gene amplicon sequencing for microbes detection	7
Endodontic-related pathologies/samples	1
Article not found	15
Metadata can not be associated to the study subjects	1
The 16S rRNA gene region targeted is different to V3V4	3
No saliva samples	5
TOTAL	40
