# Supplementary material for: The salivary microbiome as a diagnostic biomarker of periodontitis: a 16S multi-batch study before and after the removal of batch effects
Source: Front Cell Infect Microbiol. 2024 Jul 12;14:1405699. doi: 10.3389/fcimb.2024.1405699 (PMC11272481; doi:10.3389/fcimb.2024.1405699)
Supplement: Supplementary Figure 1 — Performance of methods for removing the batch effects in four abundance filters. PLS-DA, partial least-squares discriminant analysis; RUVIV, remove unwanted variation IV; sPLS-DA, sparse partial least-squares discriminant analysis. [file DataSheet_1.zip › 00_Data_Sheet/Data_Sheet_6.xlsx]

## Sheet: Title. Abbreviations
Data Sheet 6. List of the 16 articles that met the inclusion criteria and the reason for their exclusion, if applicable.
DDBJ	DNA data bank of Japan
ENA	European Nucleotide Archive
NCBI	National Center for Biotechnology Information
Not_App	Not applicable
Num	Number
PMID	PubMed unique identifier
rRNA	Ribosomal ribonucleic acid
SRA	Sequence Read Archive

## Sheet: Data Sheet 6
	PMID	First author	Year	Sequencing technology	16S rRNA gene region	Sequence deposit	Data access num	Exclusion reason
Excluded in the metadata assessment step	31305026	Iwauchi	2019	Illumina MiSeq	V3-V4	DDBJ	DRA008582	Information on the metadata table does not allow to assign a periodontal condition to each sample
	28095925	Yu	2017	Illumina MiSeq	V3-V4	NCBI BioProject	PRJNA316469	Information on the metadata table does not allow to assign a periodontal condition to each sample
	31681625	Acharya	2019	Illumina MiSeq	V3-V4	NCBI SRA	PRJNA337949	No public data associated to the project
	33608141	Guo	2021	Illumina MiSeq	V3-V4	NCBI SRA	SUB5553353	Bioproject not found in the database
	29576948	Wu	2018	Illumina MiSeq	V3-V4	NCBI Genbank	MF800965–MF801301	No metadata table
Excluded in the sequences assessment step	30273364	Tam	2018	Illumina MiSeq	V3-V4	ENA	PRJEB28369	No files containing the reverse sequences
	32351901	Lin	2020	Illumina MiSeq	V3-V4	NCBI SRA	PRJNA578492	Primer-related issues
	32105635	Pushalkar	2020	Illumina MiSeq	V3-V4	NCBI SRA	PRJNA602902	Reverse sequences-related issues
Included in the meta-omics analysis	28649403	Hall	2017	Illumina MiSeq	V3-V4	ENA	PRJEB11529	Not_App
	32958790	Sun	2020	Illumina HiSeq	V3-V4	NCBI SRA	PRJNA601054	Not_App
	33441710	Relvas	2021	Illumina MiSeq	V3-V4	NCBI SRA	PRJNA623352	Not_App
	32374655	Zhu	2020	Illumina MiSeq	V3-V4	NCBI SRA	SRP193600	Not_App
	32617306	Zhu	2020	Illumina MiSeq	V3-V4	NCBI SRA	SRP227657	Not_App
	32024712	Annavajhala	2020	Illumina MiSeq	V3-V4	NCBI SRA	PRJNA471556, SRP146270	Not_App
	32197614	Ji	2020	Illumina MiSeq	V3-V4	NCBI SRA	SRP167714	Not_App
	31281801	Lundmark	2019	Illumina MiSeq	V3-V4	ENA	PRJEB21767	Not_App
