# Supplementary material for: The salivary microbiome as a diagnostic biomarker of periodontitis: a 16S multi-batch study before and after the removal of batch effects
Source: Front Cell Infect Microbiol. 2024 Jul 12;14:1405699. doi: 10.3389/fcimb.2024.1405699 (PMC11272481; doi:10.3389/fcimb.2024.1405699)
Supplement: Supplementary Figure 1 — Performance of methods for removing the batch effects in four abundance filters. PLS-DA, partial least-squares discriminant analysis; RUVIV, remove unwanted variation IV; sPLS-DA, sparse partial least-squares discriminant analysis. [file DataSheet_1.zip › 00_Data_Sheet/Data_Sheet_8.xlsx]

## Sheet: Titles. Abbreviations
Data Sheet 8. Taxa associated with each periodontal condition in the differential abundance analyses and their effect size, before and after removing the batch effects.
Data Sheet 8.1. Taxa associated with each periodontal condition in the differential abundance analyses and their effect size, before removing the batch effects.
Data Sheet 8.2. Taxa associated with each periodontal condition in the differential abundance analyses and their effect size, after removing the batch effects.
The tables 8.1 and 8.2 include high-abundance taxa (>0.20%) with statistically significant (adjusted p-value <0.05) differential abundance between health and periodontitis. Cells in the "effect size" column are coloured according to the periodontal condition in which taxa were more abundant, so that green was associated with health and red with periodontitis (in both cases, dark p-value <0.01, li…
Data Sheet 8.3. Periodontal condition with which each ASV and species was associated, before and after removing the batch effects.
The table includes high-abundance taxa (>0.20%) with statistically significant (adjusted p-value <0.01) differential abundance between health and periodontitis. Cells in the "effect size" column are coloured according to the periodontal condition in which taxa were more abundant, so that green was associated with health, red with periodontitis, and purple with both. We indicated whether ASVs and …
Abund_Cond	Abundant condition
Aft	After removal of batch effects
ASV	Amplicon sequence variant
ASVid	Amplicon sequence variant identifier
adjPValues05	Adjusted p-value <0.05
Bef	Before removal of batch effects
Not_App	Not applicable
PC_ratio_mean	Periodontitis control ratio mean
PC_ratio_median	Periodontitis control ratio median
Same_Cond	Same condition
Sp	Species

## Sheet: Data Sheet 8.1
ASVid	Genus	Species	ASV	Effect_size	Magnitude	pvalue_test	adjPValues05	rejected05	rejected01	PC_ratio_mean	PC_ratio_median
AV00185	Abiotrophia	defectiva	BTASV096782	0.305122	small	2.64557e-05	4.6494e-05	TRUE	TRUE	18.0952	-1.73493
AV00867	Absconditabacteria (SR1) [F-1]_unclassified	Absconditabacteria (SR1) [F-1]_unclassified	Absconditabacteria (SR1) [F-1]_unclassified	-0.597197	medium	2.47075e-21	1.4379e-20	TRUE	TRUE	2.37324	1.72445
AV00210	Absconditabacteria (SR1) [F-1]_unclassified	Absconditabacteria (SR1) [F-1]_unclassified	Absconditabacteria (SR1) [F-1]_unclassified	-0.380921	small	1.32072e-08	2.98635e-08	TRUE	TRUE	-0.696668	-10.5395
AV01789	Actinobacteria_unclassified	Actinobacteria_unclassified	Actinobacteria_unclassified	-0.877104	large	9.72448e-39	2.15762e-37	TRUE	TRUE	2.12042	1.92684
AV00821	Actinomyces	Actinomyces_unclassified	Actinomyces_unclassified	-0.482645	small	4.80415e-17	2.00644e-16	TRUE	TRUE	2.87975	2.14536
AV00672	Actinomyces	Actinomyces_unclassified	Actinomyces_unclassified	-0.255212	small	6.88931e-06	1.24148e-05	TRUE	TRUE	1.69389	1.30818
AV01098	Actinomyces	Actinomyces_unclassified	Actinomyces_unclassified	-0.19027	negligible	0.000241717	0.000390044	TRUE	TRUE	1.57684	1.41619
AV01009	Actinomyces	graevenitzii	graevenitzii_unclassified	0.0243663	negligible	0.00058199	0.000890545	TRUE	TRUE	0.971903	1.33832
AV00621	Actinomyces	graevenitzii	graevenitzii_unclassified	0.0329844	negligible	0.018686	0.0234401	TRUE	FALSE	0.943317	1.21494
AV00778	Actinomyces	graevenitzii	graevenitzii_unclassified	0.0381292	negligible	0.0137727	0.0177793	TRUE	FALSE	0.944097	1.2381
AV00034	Actinomyces	sp.HMT169	BTASV057073	-0.496149	small	9.40092e-14	3.03393e-13	TRUE	TRUE	-0.494366	-0.893861
AV00260	Actinomyces	sp.HMT172	BTASV057704	0.388939	small	0.000155004	0.000254752	TRUE	TRUE	-1.9272	-0.246836
AV00939	Actinomyces	sp.HMT172	sp.HMT172_unclassified	-0.636965	medium	4.69631e-29	4.38734e-28	TRUE	TRUE	2.21786	1.86449
AV00577	Actinomyces	sp.HMT172	sp.HMT172_unclassified	-0.458827	small	6.89232e-21	3.94641e-20	TRUE	TRUE	3.24168	1.89845
AV00330	Actinomyces	sp.HMT172	sp.HMT172_unclassified	-0.150573	negligible	0.00149461	0.00218349	TRUE	TRUE	1.46399	1.33766
AV00525	Actinomyces	sp.HMT178	sp.HMT178_unclassified	-0.112738	negligible	0.0305156	0.0374846	TRUE	FALSE	1.50012	0.941497
AV00925	Alloprevotella	rava	rava_unclassified	0.323275	small	0.0156871	0.0199603	TRUE	FALSE	0.741618	1.34409
AV00163	Alloprevotella	sp.HMT308	BTASV085325	0.442569	small	1.69849e-11	4.82372e-11	TRUE	TRUE	2.79539	-2.00752
AV00528	Alloprevotella	sp.HMT473	BTASV112306	-0.0368839	negligible	0.00140301	0.00207528	TRUE	TRUE	1.04854	1.22123
AV00542	Alloprevotella	sp.HMT473	sp.HMT473_unclassified	-0.327466	small	1.97222e-11	5.51289e-11	TRUE	TRUE	2.0568	1.37581
AV00655	Alloprevotella	sp.HMT473	sp.HMT473_unclassified	-0.281449	small	4.39718e-11	1.20077e-10	TRUE	TRUE	1.53762	1.4212
AV00327	Alloprevotella	sp.HMT473	sp.HMT473_unclassified	-0.0641479	negligible	0.0061516	0.00830349	TRUE	TRUE	1.17466	1.05756
AV00572	Alloprevotella	sp.HMT473	sp.HMT473_unclassified	0.00389702	negligible	0.0233998	0.0291471	TRUE	FALSE	0.993931	1.17428
AV00662	Alloprevotella	sp.HMT914	sp.HMT914_unclassified	-0.329692	small	3.46623e-10	8.78938e-10	TRUE	TRUE	1.63557	1.47966
AV00602	Alloprevotella	sp.HMT914	sp.HMT914_unclassified	-0.24354	small	1.27394e-05	2.2726e-05	TRUE	TRUE	1.81476	1.24187
AV00174	Alloprevotella	tannerae	BTASV107975	0.388953	small	0.0495437	0.0598232	FALSE	FALSE	0.550046	0.943207
AV00630	Alloprevotella	tannerae	tannerae_unclassified	-0.261941	small	9.15801e-12	2.68686e-11	TRUE	TRUE	1.31541	1.52259
AV00387	Alloprevotella	tannerae	tannerae_unclassified	0.381202	small	0.0275214	0.0339239	TRUE	FALSE	0.604243	0.978268
AV00250	Alloprevotella	tannerae	tannerae_unclassified	0.447641	small	5.12595e-06	9.45695e-06	TRUE	TRUE	0.362555	0.660568
AV00128	Alloprevotella	tannerae	tannerae_unclassified	0.698157	medium	7.3084e-10	1.8271e-09	TRUE	TRUE	0.237737	0.674691
AV00802	Atopobium	parvulum	parvulum_unclassified	0.352707	small	3.26206e-05	5.67663e-05	TRUE	TRUE	0.474616	0.580892
AV00127	Atopobium	parvulum	parvulum_unclassified	0.435453	small	8.22232e-09	1.89541e-08	TRUE	TRUE	1.38419	1.35153
AV01235	Bacteria_unclassified	Bacteria_unclassified	Bacteria_unclassified	0.307112	small	0.0239255	0.0296978	TRUE	FALSE	0.767045	1.34444
AV00049	Bacteroidales [G-2]	bacterium_HMT274	bacterium_HMT274_unclassified	0.746332	medium	7.14632e-24	4.78669e-23	TRUE	TRUE	-0.218433	-0.113993
AV00061	Bacteroidales [G-2]	bacterium_HMT274	bacterium_HMT274_unclassified	0.906774	large	5.9799e-32	6.63395e-31	TRUE	TRUE	-0.335106	-0.122363
AV00354	Bergeyella	sp.HMT206	sp.HMT206_unclassified	-0.0792386	negligible	3.4675e-06	6.44483e-06	TRUE	TRUE	1.15245	1.36369
AV00107	Bergeyella	sp.HMT322	BTASV089026	0.397554	small	2.97889e-07	6.00856e-07	TRUE	TRUE	1.7047	1.66104
AV00193	BTASV095389	BTASV095389_unclassified	BTASV095389_unclassified	-0.175988	negligible	0.00722578	0.00970728	TRUE	TRUE	-0.265217	-4.18039
AV00311	BTASV215497	BTASV215497_unclassified	BTASV215497_unclassified	0.285405	small	0.000236693	0.00038368	TRUE	TRUE	-0.0224733	0.214751
AV01107	Burkholderiales_unclassified	Burkholderiales_unclassified	Burkholderiales_unclassified	0.268736	small	0.0151383	0.019401	TRUE	FALSE	0.800362	1.34409
AV00887	Butyrivibrio	sp.HMT455	BTASV107679	0.586542	medium	5.84358e-16	2.30497e-15	TRUE	TRUE	0.175675	0.219271
AV00080	Campylobacter	concisus	BTASV137880	0.197922	negligible	0.00229469	0.00325845	TRUE	TRUE	1.12801	1.24536
AV00451	Campylobacter	concisus	concisus_unclassified	-0.220023	small	0.00197904	0.00285593	TRUE	TRUE	-0.456598	-21.3659
AV00041	Campylobacter	gracilis	BTASV155368	0.902823	large	8.43149e-32	9.07024e-31	TRUE	TRUE	-0.707637	-0.38395
AV00020	Campylobacter	rectus	BTASV188427	1.10655	large	4.15628e-42	1.22956e-40	TRUE	TRUE	4.28285	10.8019
AV00351	Campylobacter	sp.HMT044	BTASV011257	0.310108	small	0.000198887	0.000323875	TRUE	TRUE	-0.603165	0.0665137
AV00172	Capnocytophaga	Capnocytophaga_unclassified	Capnocytophaga_unclassified	-0.22642	small	1.80988e-07	3.69256e-07	TRUE	TRUE	1.78158	2.27979
AV00093	Capnocytophaga	gingivalis	gingivalis_unclassified	0.27802	small	0.000502689	0.000775889	TRUE	TRUE	2.10936	2.41535
AV00239	Capnocytophaga	gingivalis	gingivalis_unclassified	0.417567	small	0.000968792	0.00146975	TRUE	TRUE	0.304844	0.541076
AV00120	Capnocytophaga	granulosa	BTASV089348	0.265168	small	0.000392201	0.000616068	TRUE	TRUE	0.305161	0.429031
AV00111	Capnocytophaga	granulosa	granulosa_unclassified	0.481791	small	1.14886e-12	3.54649e-12	TRUE	TRUE	0.035419	0.179845
AV00112	Capnocytophaga	leadbetteri	leadbetteri_unclassified	0.344455	small	5.29591e-07	1.04447e-06	TRUE	TRUE	-43.6854	-0.905357
AV00126	Capnocytophaga	leadbetteri	leadbetteri_unclassified	0.445874	small	1.21083e-08	2.75541e-08	TRUE	TRUE	-0.697256	-0.103187
AV00716	Catonella	morbi	morbi_unclassified	-0.342396	small	1.04129e-06	2.04231e-06	TRUE	TRUE	6.76778	7.42294
AV01158	Chitinophagaceae_unclassified	Chitinophagaceae_unclassified	Chitinophagaceae_unclassified	-0.807939	large	8.48916e-37	1.63801e-35	TRUE	TRUE	2.06526	1.8242
AV01115	Chitinophagaceae_unclassified	Chitinophagaceae_unclassified	Chitinophagaceae_unclassified	-0.80629	large	8.76683e-37	1.63801e-35	TRUE	TRUE	2.08188	1.83029
AV00684	Comamonadaceae_unclassified	Comamonadaceae_unclassified	Comamonadaceae_unclassified	-0.878586	large	6.12075e-40	1.55205e-38	TRUE	TRUE	2.76363	1.95947
AV00465	Comamonadaceae_unclassified	Comamonadaceae_unclassified	Comamonadaceae_unclassified	-0.800825	large	1.5947e-36	2.8306e-35	TRUE	TRUE	2.88208	1.80772
AV00068	Dialister	invisus	BTASV044355	1.03589	large	1.75005e-39	4.14178e-38	TRUE	TRUE	-53.6888	-5.36445
AV00019	Filifactor	alocis	BTASV124203	1.06796	large	2.17282e-35	3.50614e-34	TRUE	TRUE	-5.98794	-2.64503
AV00097	Fretibacterium	fastidiosum	fastidiosum_unclassified	0.824695	large	2.37015e-24	1.64981e-23	TRUE	TRUE	-0.205842	0.0992593
AV00769	Fusobacterium	Fusobacterium_unclassified	Fusobacterium_unclassified	-0.345606	small	5.14138e-06	9.45695e-06	TRUE	TRUE	-4.50397	21.5425
AV00788	Fusobacterium	Fusobacterium_unclassified	Fusobacterium_unclassified	-0.308097	small	5.57734e-05	9.51901e-05	TRUE	TRUE	-0.578351	-1.21702
AV00169	Fusobacterium	Fusobacterium_unclassified	Fusobacterium_unclassified	0.202548	small	0.00330239	0.00457948	TRUE	TRUE	4.51364	-5.0445
AV00028	Fusobacterium	Fusobacterium_unclassified	Fusobacterium_unclassified	0.500281	medium	3.6522e-09	8.64353e-09	TRUE	TRUE	-0.0304456	0.399718
AV00030	Fusobacterium	Fusobacterium_unclassified	Fusobacterium_unclassified	0.617325	medium	2.59358e-06	4.84589e-06	TRUE	TRUE	0.246587	0.790662
AV00014	Fusobacterium	Fusobacterium_unclassified	Fusobacterium_unclassified	0.747267	medium	1.70165e-22	1.0598e-21	TRUE	TRUE	1.92731	1.91305
AV00060	Fusobacterium	Fusobacterium_unclassified	Fusobacterium_unclassified	0.894325	large	9.97138e-32	1.04113e-30	TRUE	TRUE	-2.39439	-1.15286
AV00044	Fusobacterium	nucleatum_subsp.polymorphum	nucleatum_subsp.polymorphum_unclassified	0.82408	large	2.31039e-27	1.90742e-26	TRUE	TRUE	4.45297	53.0856
AV00059	Fusobacterium	nucleatum_subsp.vincentii	BTASV066150	0.813356	large	7.84266e-22	4.64024e-21	TRUE	TRUE	-0.395056	-0.127491
AV00192	Fusobacterium	nucleatum_subsp.vincentii	nucleatum_subsp.vincentii_unclassified	0.00638352	negligible	7.69701e-05	0.0001295	TRUE	TRUE	0.994335	1.31839
AV00077	Fusobacterium	nucleatum_subsp.vincentii	nucleatum_subsp.vincentii_unclassified	0.379139	small	1.41136e-06	2.69372e-06	TRUE	TRUE	0.329146	0.486781
AV00047	Fusobacterium	nucleatum_subsp.vincentii	nucleatum_subsp.vincentii_unclassified	0.7669	medium	3.51829e-24	2.40191e-23	TRUE	TRUE	-9.74439	-2.2444
AV00012	Fusobacterium	nucleatum_subsp.vincentii	nucleatum_subsp.vincentii_unclassified	0.808101	large	3.3246e-26	2.56573e-25	TRUE	TRUE	6.27041	-28.838
AV00010	Fusobacterium	nucleatum_subsp.vincentii	nucleatum_subsp.vincentii_unclassified	1.36709	large	4.20439e-55	7.4628e-53	TRUE	TRUE	12.4076	-4.91571
AV00011	Fusobacterium	periodonticum	BTASV066878	-0.248529	small	0.00478727	0.00648656	TRUE	TRUE	0.910295	0.925685
AV01004	Fusobacterium	periodonticum	periodonticum_unclassified	-0.45582	small	4.71645e-19	2.35822e-18	TRUE	TRUE	1.5454	1.41398
AV00845	Fusobacterium	periodonticum	periodonticum_unclassified	-0.23553	small	0.00249513	0.00352897	TRUE	TRUE	51.0051	2.11095
AV00298	Fusobacterium	periodonticum	periodonticum_unclassified	0.385172	small	2.47057e-05	4.36344e-05	TRUE	TRUE	-0.0816386	0.124883
AV00076	Gemella	Gemella_unclassified	Gemella_unclassified	0.553065	medium	2.79963e-18	1.25806e-17	TRUE	TRUE	1.26298	1.29207
AV00724	Gemella	haemolysans	haemolysans_unclassified	-0.122556	negligible	0.0258157	0.0319323	TRUE	FALSE	1.22713	1.06578
AV00026	Gemella	haemolysans	haemolysans_unclassified	0.159377	negligible	0.0151383	0.019401	TRUE	FALSE	1.06912	1.13015
AV00118	Gemella	morbillorum	BTASV011336	0.223157	small	0.00115194	0.00171823	TRUE	TRUE	1.67285	1.8333
AV00136	Gemella	morbillorum	morbillorum_unclassified	0.260769	small	0.000354128	0.00056123	TRUE	TRUE	-0.308126	-0.0340922
AV00372	Gracilib	BTASV215492	BTASV215492_unclassified	-0.215135	small	3.78728e-09	8.90387e-09	TRUE	TRUE	1.26395	1.48107
AV00284	Granulicatella	adiacens	adiacens_unclassified	-0.39319	small	7.61661e-08	1.6191e-07	TRUE	TRUE	0.280614	-0.0909403
AV00013	Granulicatella	adiacens	adiacens_unclassified	0.30337	small	0.000577258	0.000887128	TRUE	TRUE	1.08294	1.05325
AV00207	Granulicatella	elegans	elegans_unclassified	0.260679	small	0.000136999	0.000226208	TRUE	TRUE	1.99149	22.179
AV00738	Haemophilus	parainfluenzae	BTASV179115	-0.697378	medium	3.42517e-25	2.43187e-24	TRUE	TRUE	4.00769	1.92221
AV00003	Haemophilus	parainfluenzae	parainfluenzae_unclassified	-0.695123	medium	6.30383e-19	3.10814e-18	TRUE	TRUE	0.832228	0.83306
AV00219	Haemophilus	parainfluenzae	parainfluenzae_unclassified	-0.619934	medium	1.01712e-18	4.68934e-18	TRUE	TRUE	0.0302792	-0.401727
AV00276	Haemophilus	parainfluenzae	parainfluenzae_unclassified	-0.613835	medium	2.57127e-15	9.60843e-15	TRUE	TRUE	-3.58874	2.22743
AV00094	Haemophilus	parainfluenzae	parainfluenzae_unclassified	-0.604286	medium	1.19047e-15	4.59365e-15	TRUE	TRUE	0.525633	0.576344
AV00860	Haemophilus	parainfluenzae	parainfluenzae_unclassified	-0.555845	medium	7.2119e-28	6.24445e-27	TRUE	TRUE	1.81118	1.77281
AV00078	Haemophilus	parainfluenzae	parainfluenzae_unclassified	-0.550226	medium	7.30919e-14	2.40256e-13	TRUE	TRUE	0.218434	-0.0727395
AV00552	Haemophilus	parainfluenzae	parainfluenzae_unclassified	-0.426891	small	2.59071e-16	1.03337e-15	TRUE	TRUE	1.82967	1.44511
AV00321	Haemophilus	parainfluenzae	parainfluenzae_unclassified	-0.411453	small	1.18382e-16	4.83052e-16	TRUE	TRUE	1.54355	1.50663
AV00248	Haemophilus	parainfluenzae	parainfluenzae_unclassified	-0.407044	small	7.28779e-11	1.95997e-10	TRUE	TRUE	2.09962	1.47702
AV00109	Haemophilus	parainfluenzae	parainfluenzae_unclassified	-0.200152	small	0.00414271	0.00565639	TRUE	TRUE	0.712605	0.418105
AV00045	Haemophilus	parainfluenzae	parainfluenzae_unclassified	-0.098386	negligible	0.00380477	0.00525561	TRUE	TRUE	3.0586	1.34194
AV00365	Haemophilus	parainfluenzae	parainfluenzae_unclassified	-0.0311896	negligible	0.00973032	0.0127464	TRUE	FALSE	1.10673	1.1237
AV00226	Haemophilus	parainfluenzae	parainfluenzae_unclassified	0.222034	small	0.00277391	0.00389225	TRUE	TRUE	4.49155	-0.399876
AV00268	Haemophilus	sp.HMT036	BTASV010999	0.218788	small	0.00278828	0.00389701	TRUE	TRUE	-39.1222	-0.824078
AV00382	Haemophilus	sputorum	BTASV221825	-0.688196	medium	6.54079e-19	3.1808e-18	TRUE	TRUE	-0.355327	-0.656624
AV00564	Haemophilus	sputorum	sputorum_unclassified	-0.879715	large	2.19584e-32	2.78401e-31	TRUE	TRUE	-2.35916	-2.86821
AV00317	Lachnoanaerobaculum	orale	orale_unclassified	0.6285	medium	4.59059e-18	2.03707e-17	TRUE	TRUE	8.44799	-4.33591
AV00152	Lachnoanaerobaculum	umeaense	umeaense_unclassified	-0.329083	small	1.68025e-05	2.98244e-05	TRUE	TRUE	0.796121	0.838069
AV00714	Lachnospiraceae [G-3]	bacterium_HMT100	bacterium_HMT100_unclassified	-0.471544	small	2.0134e-14	6.80721e-14	TRUE	TRUE	2.22778	1.53268
AV00017	Lautropia	mirabilis	BTASV005234	-0.465955	small	1.80543e-09	4.36004e-09	TRUE	TRUE	0.537016	0.62001
AV00053	Lautropia	mirabilis	BTASV005235	-0.387685	small	8.29959e-09	1.90087e-08	TRUE	TRUE	3.00654	1.55912
AV00067	Lautropia	mirabilis	mirabilis_unclassified	-0.483955	small	7.66471e-11	2.04584e-10	TRUE	TRUE	-1.19138	-17.8145
AV00168	Lautropia	mirabilis	mirabilis_unclassified	-0.324512	small	1.30269e-07	2.70441e-07	TRUE	TRUE	1.41844	1.40412
AV00139	Leptotrichia	hofstadii	hofstadii_unclassified	0.286595	small	6.66791e-06	1.20771e-05	TRUE	TRUE	-0.683706	-0.512021
AV00024	Leptotrichia	hongkongensis	hongkongensis_unclassified	0.365277	small	4.41979e-09	1.03225e-08	TRUE	TRUE	2.15272	2.96983
AV00463	Leptotrichia	Leptotrichia_unclassified	Leptotrichia_unclassified	-0.34008	small	1.29375e-07	2.70165e-07	TRUE	TRUE	-4.74387	2.43812
AV00079	Leptotrichia	Leptotrichia_unclassified	Leptotrichia_unclassified	0.569513	medium	5.67211e-15	2.03394e-14	TRUE	TRUE	-47.8195	-2.41417
AV00601	Leptotrichia	sp.HMT215	sp.HMT215_unclassified	-0.0681708	negligible	0.00220009	0.00313668	TRUE	TRUE	1.17658	1.12849
AV00436	Leptotrichia	sp.HMT221	sp.HMT221_unclassified	0.319344	small	5.84533e-05	9.92867e-05	TRUE	TRUE	-0.333518	-0.0385473
AV00222	Leptotrichia	sp.HMT221	sp.HMT221_unclassified	0.349269	small	3.10099e-07	6.1603e-07	TRUE	TRUE	7.47631	-1.91019
AV00251	Leptotrichia	sp.HMT225	BTASV075684	0.318871	small	0.000483502	0.000749533	TRUE	TRUE	0.389526	0.603867
AV00033	Leptotrichia	sp.HMT417	BTASV102426	0.554105	medium	2.4856e-14	8.32442e-14	TRUE	TRUE	1.62931	1.88142
AV00633	Leptotrichia	sp.HMT417	sp.HMT417_unclassified	0.22298	small	0.0184026	0.0231664	TRUE	FALSE	0.590675	0.698117
AV00238	Leptotrichia	sp.HMT417	sp.HMT417_unclassified	0.45602	small	3.15675e-08	6.96055e-08	TRUE	TRUE	-0.141977	0.131612
AV00055	Leptotrichia	wadei	BTASV075529	0.802485	large	4.78205e-26	3.61198e-25	TRUE	TRUE	-1.42594	-0.793031
AV00146	Leptotrichia	wadei	BTASV075583	0.597291	medium	7.34141e-13	2.28614e-12	TRUE	TRUE	0.0801389	0.0507027
AV00342	Megasphaera	micronuciformis	BTASV046751	0.570964	medium	2.16885e-11	6.01517e-11	TRUE	TRUE	-2.24391	-0.58785
AV00639	Megasphaera	micronuciformis	micronuciformis_unclassified	0.365916	small	3.30282e-05	5.71952e-05	TRUE	TRUE	0.219722	0.485336
AV00481	Megasphaera	micronuciformis	micronuciformis_unclassified	0.461134	small	1.21185e-06	2.33808e-06	TRUE	TRUE	-0.61132	0.051133
AV00409	Megasphaera	micronuciformis	micronuciformis_unclassified	0.481631	small	2.78745e-08	6.18466e-08	TRUE	TRUE	-1.79718	-0.570988
AV00213	Mycoplasma	faucium	faucium_unclassified	1.13264	large	2.89678e-35	4.47112e-34	TRUE	TRUE	-0.528007	-0.515607
AV01278	Negativicutes_unclassified	Negativicutes_unclassified	Negativicutes_unclassified	0.136691	negligible	0.00101669	0.00153585	TRUE	TRUE	0.908336	1.37205
AV00283	Neisseria	Neisseria_unclassified	Neisseria_unclassified	-0.796989	medium	3.27415e-34	4.64929e-33	TRUE	TRUE	1.98751	1.84929
AV01117	Neisseria	Neisseria_unclassified	Neisseria_unclassified	-0.664112	medium	8.53241e-20	4.5209e-19	TRUE	TRUE	2.05886	1.64776
AV00799	Neisseria	Neisseria_unclassified	Neisseria_unclassified	-0.56824	medium	1.36012e-15	5.19187e-15	TRUE	TRUE	3.14874	1.98444
AV00859	Neisseria	Neisseria_unclassified	Neisseria_unclassified	-0.548438	medium	9.31571e-29	8.47968e-28	TRUE	TRUE	1.39469	1.61459
AV00411	Neisseria	Neisseria_unclassified	Neisseria_unclassified	-0.526699	medium	6.01914e-18	2.63802e-17	TRUE	TRUE	2.15059	1.67257
AV00418	Neisseria	Neisseria_unclassified	Neisseria_unclassified	-0.523897	medium	3.42039e-12	1.02902e-11	TRUE	TRUE	-0.976418	-1.71271
AV00608	Neisseria	Neisseria_unclassified	Neisseria_unclassified	-0.510623	medium	3.7997e-12	1.13352e-11	TRUE	TRUE	-3.9929	46.6269
AV00632	Neisseria	Neisseria_unclassified	Neisseria_unclassified	-0.499567	small	2.38788e-23	1.54127e-22	TRUE	TRUE	1.35503	1.63861
AV00082	Neisseria	Neisseria_unclassified	Neisseria_unclassified	-0.491034	small	5.95634e-12	1.76208e-11	TRUE	TRUE	-0.108904	-1.72478
AV00134	Neisseria	Neisseria_unclassified	Neisseria_unclassified	-0.41648	small	1.07344e-10	2.84382e-10	TRUE	TRUE	-0.971161	4.5109
AV00295	Neisseria	Neisseria_unclassified	Neisseria_unclassified	-0.289792	small	5.10603e-09	1.18473e-08	TRUE	TRUE	1.69211	1.53781
AV00446	Neisseria	Neisseria_unclassified	Neisseria_unclassified	-0.276716	small	9.94412e-19	4.64495e-18	TRUE	TRUE	1.28588	1.5135
AV00370	Neisseria	Neisseria_unclassified	Neisseria_unclassified	-0.253757	small	2.37273e-10	6.19353e-10	TRUE	TRUE	1.23443	1.51753
AV00092	Neisseria	Neisseria_unclassified	Neisseria_unclassified	-0.233732	small	2.88395e-05	5.04335e-05	TRUE	TRUE	-1.00787	2.10966
AV00288	Neisseria	Neisseria_unclassified	Neisseria_unclassified	-0.21263	small	6.35798e-06	1.15748e-05	TRUE	TRUE	1.26459	1.38494
AV00510	Neisseria	Neisseria_unclassified	Neisseria_unclassified	-0.199211	negligible	0.00173515	0.0025142	TRUE	TRUE	1.5351	1.15623
AV00657	Neisseria	Neisseria_unclassified	Neisseria_unclassified	-0.12559	negligible	8.37281e-06	1.50119e-05	TRUE	TRUE	1.12643	1.40625
AV00815	Neisseria	Neisseria_unclassified	Neisseria_unclassified	-0.09782	negligible	0.000332974	0.00053007	TRUE	TRUE	1.1002	1.36508
AV00230	Neisseria	Neisseria_unclassified	Neisseria_unclassified	-0.0580089	negligible	0.00205398	0.00294017	TRUE	TRUE	1.10808	1.31071
AV00173	Neisseria	oralis	BTASV002194	-0.371042	small	4.26543e-08	9.17713e-08	TRUE	TRUE	4.47824	1.59295
AV00035	Neisseria	perflava	BTASV036108	-0.322032	small	3.10618e-07	6.1603e-07	TRUE	TRUE	0.404402	-0.553497
AV00462	Neisseria	perflava	BTASV036121	-0.390578	small	1.21943e-17	5.21564e-17	TRUE	TRUE	1.52177	1.64872
AV00505	Neisseria	perflava	perflava_unclassified	-0.499326	small	1.32551e-30	1.3071e-29	TRUE	TRUE	1.32347	1.6174
AV00018	Neisseria	perflava	perflava_unclassified	-0.452716	small	9.61262e-10	2.36978e-09	TRUE	TRUE	0.615997	0.700355
AV00718	Neisseria	perflava	perflava_unclassified	-0.0318628	negligible	0.00199594	0.00286867	TRUE	TRUE	1.0359	1.30823
AV00781	Neisseria	subflava	subflava_unclassified	-0.448888	small	5.85633e-23	3.71249e-22	TRUE	TRUE	1.42967	1.72877
AV00159	Ochrobactrum	anthropi	BTASV124479	-0.9684	large	3.56448e-46	1.40599e-44	TRUE	TRUE	11.1775	2.34685
AV00464	Oribacterium	asaccharolyticum	BTASV036851	0.203553	small	0.00773247	0.0103196	TRUE	FALSE	1.47782	1.18267
AV00366	Oribacterium	Oribacterium_unclassified	Oribacterium_unclassified	-0.576208	medium	8.99944e-15	3.16317e-14	TRUE	TRUE	0.256992	0.0876752
AV00117	Oribacterium	sinus	BTASV107685	-0.499319	small	1.73196e-11	4.87974e-11	TRUE	TRUE	0.749792	0.717161
AV00021	Parvimonas	sp.HMT110	sp.HMT110_unclassified	1.23065	large	1.05693e-48	7.5042e-47	TRUE	TRUE	-31.7953	-4.8324
AV01019	Peptostreptococcaceae [XI][G-5]	bacterium_HMT493	BTASV114299	-0.842471	large	5.27134e-26	3.8986e-25	TRUE	TRUE	-16.5323	110.756
AV00129	Peptostreptococcaceae [XI][G-5]	saphenum	saphenum_unclassified	0.868706	large	2.89014e-20	1.57846e-19	TRUE	TRUE	-0.312331	-0.346999
AV00189	Peptostreptococcaceae [XI][G-6]	nodatum	BTASV174812	0.903776	large	3.11079e-20	1.67323e-19	TRUE	TRUE	-0.067944	-0.241088
AV00051	Peptostreptococcaceae [XI][G-9]	brachy	BTASV129419	0.944393	large	8.02243e-34	1.09537e-32	TRUE	TRUE	-2.10708	-1.13617
AV00224	Porphyromonas	endodontalis	BTASV079655	0.0335398	negligible	0.00107755	0.00161404	TRUE	TRUE	0.965492	1.31434
AV00069	Porphyromonas	endodontalis	endodontalis_unclassified	0.623911	medium	4.02141e-08	8.70489e-08	TRUE	TRUE	0.0896665	0.439566
AV00023	Porphyromonas	endodontalis	endodontalis_unclassified	0.814149	large	7.5157e-19	3.60551e-18	TRUE	TRUE	-2.17418	-1.27873
AV00008	Porphyromonas	gingivalis	BTASV154369	0.894396	large	1.19111e-18	5.42107e-18	TRUE	TRUE	-0.749512	-0.309636
AV00229	Porphyromonas	gingivalis	gingivalis_unclassified	-0.371072	small	1.34245e-23	8.8254e-23	TRUE	TRUE	1.21972	1.596
AV00171	Porphyromonas	gingivalis	gingivalis_unclassified	0.0146688	negligible	6.0847e-05	0.00010286	TRUE	TRUE	0.987771	1.39171
AV00104	Porphyromonas	gingivalis	gingivalis_unclassified	0.108059	negligible	0.000469423	0.0007309	TRUE	TRUE	0.919765	1.2774
AV00031	Porphyromonas	pasteri	BTASV079927	-0.445998	small	1.3518e-09	3.2869e-09	TRUE	TRUE	0.742756	0.734559
AV01152	Porphyromonas	pasteri	pasteri_unclassified	-0.708969	medium	7.25627e-35	1.07332e-33	TRUE	TRUE	1.64973	1.62921
AV00407	Porphyromonas	pasteri	pasteri_unclassified	-0.540645	medium	8.86618e-15	3.14749e-14	TRUE	TRUE	45.4102	2.38561
AV00043	Porphyromonas	pasteri	pasteri_unclassified	-0.481837	small	3.06844e-10	7.89346e-10	TRUE	TRUE	0.700374	0.689883
AV00711	Porphyromonas	pasteri	pasteri_unclassified	-0.480079	small	2.80543e-10	7.26953e-10	TRUE	TRUE	2.79923	1.41727
AV00039	Porphyromonas	pasteri	pasteri_unclassified	-0.39531	small	7.45811e-08	1.59496e-07	TRUE	TRUE	0.709977	0.637533
AV00584	Porphyromonas	pasteri	pasteri_unclassified	-0.334055	small	2.30589e-09	5.49391e-09	TRUE	TRUE	1.87794	1.4959
AV00154	Porphyromonas	pasteri	pasteri_unclassified	-0.322501	small	3.01402e-07	6.04506e-07	TRUE	TRUE	0.229341	-0.753048
AV00290	Porphyromonas	sp.HMT275	BTASV079852	0.24574	small	0.00888334	0.0117234	TRUE	FALSE	0.571637	0.59823
AV00536	Prevotella	aurantiaca	aurantiaca_unclassified	-0.53722	medium	1.96938e-22	1.2054e-21	TRUE	TRUE	1.87067	1.65096
AV00147	Prevotella	histicola	BTASV084519	0.447825	small	0.000326189	0.000521608	TRUE	TRUE	-0.601292	0.530308
AV00654	Prevotella	histicola	histicola_unclassified	-0.0572567	negligible	0.000102661	0.000171909	TRUE	TRUE	1.05768	1.35629
AV00095	Prevotella	histicola	histicola_unclassified	0.454717	small	1.64215e-07	3.38933e-07	TRUE	TRUE	-11.0781	-0.661404
AV00007	Prevotella	melaninogenica	BTASV111236	0.677829	medium	2.45829e-16	9.91695e-16	TRUE	TRUE	1.5577	1.4902
AV00255	Prevotella	melaninogenica	melaninogenica_unclassified	0.349932	small	0.0134726	0.0175193	TRUE	FALSE	0.516324	0.818638
AV00138	Prevotella	melaninogenica	melaninogenica_unclassified	0.512589	medium	1.60599e-15	6.06518e-15	TRUE	TRUE	-4.79095	-0.579213
AV00603	Prevotella	nanceiensis	nanceiensis_unclassified	-0.227276	small	1.09773e-06	2.14119e-06	TRUE	TRUE	1.3013	1.32838
AV00289	Prevotella	nanceiensis	nanceiensis_unclassified	0.181406	negligible	0.0467218	0.0566083	FALSE	FALSE	2.38303	-2.21846
AV00086	Prevotella	nigrescens	BTASV174229	0.359722	small	0.00820935	0.0108743	TRUE	FALSE	0.522528	0.736599
AV00025	Prevotella	nigrescens	nigrescens_unclassified	0.565494	medium	3.3044e-11	9.09351e-11	TRUE	TRUE	-0.451988	-0.0185491
AV00455	Prevotella	pallens	BTASV177783	0.437251	small	2.59764e-08	5.79976e-08	TRUE	TRUE	0.298812	0.577836
AV00748	Prevotella	pallens	pallens_unclassified	-0.319436	small	4.32987e-19	2.19586e-18	TRUE	TRUE	1.36559	1.63608
AV00710	Prevotella	pallens	pallens_unclassified	0.00193129	negligible	0.0172322	0.0218479	TRUE	FALSE	0.997889	1.22934
AV00240	Prevotella	pallens	pallens_unclassified	0.380111	small	3.83643e-05	6.61132e-05	TRUE	TRUE	-0.872127	0.192789
AV00530	Prevotella	pallens	pallens_unclassified	0.419104	small	0.00151919	0.00221029	TRUE	TRUE	0.539531	0.873579
AV00122	Prevotella	pallens	pallens_unclassified	0.728719	medium	3.12255e-25	2.26225e-24	TRUE	TRUE	-24.0143	-1.29067
AV00506	Prevotella	Prevotella_unclassified	Prevotella_unclassified	0.074255	negligible	0.00981077	0.0128045	TRUE	FALSE	0.870007	1.21357
AV01016	Prevotella	Prevotella_unclassified	Prevotella_unclassified	0.275592	small	0.00957994	0.0125959	TRUE	FALSE	0.789187	1.35395
AV00824	Prevotella	Prevotella_unclassified	Prevotella_unclassified	0.332739	small	0.037495	0.0457413	TRUE	FALSE	0.73236	1.32396
AV00776	Prevotella	Prevotella_unclassified	Prevotella_unclassified	0.335695	small	0.0450741	0.054799	FALSE	FALSE	0.725669	1.26553
AV00151	Prevotella	Prevotella_unclassified	Prevotella_unclassified	0.505355	medium	1.10824e-11	3.19857e-11	TRUE	TRUE	45.2643	-0.850626
AV00700	Prevotella	salivae	salivae_unclassified	0.342356	small	0.000461707	0.000722053	TRUE	TRUE	0.555195	0.707509
AV00518	Prevotella	salivae	salivae_unclassified	0.454023	small	1.23499e-09	3.0236e-09	TRUE	TRUE	-0.445154	0.0476104
AV00137	Prevotella	salivae	salivae_unclassified	0.838907	large	1.0175e-27	8.6003e-27	TRUE	TRUE	4.05544	-8.62062
AV00651	Prevotella	scopos	BTASV218844	-0.0666578	negligible	0.00142619	0.00209214	TRUE	TRUE	1.10134	1.28776
AV00217	Prevotella	sp.HMT304	sp.HMT304_unclassified	0.802437	large	2.32987e-08	5.23484e-08	TRUE	TRUE	-0.0488543	0.438321
AV00414	Prevotella	sp.HMT306	BTASV085193	0.0603497	negligible	0.00106797	0.00160648	TRUE	TRUE	0.89757	1.30403
AV01529	Pseudomonas	fluorescens	BTASV151124	-0.752146	medium	2.98917e-32	3.65916e-31	TRUE	TRUE	1.49426	1.68415
AV01693	Pseudomonas	fluorescens	BTASV152670	-0.752205	medium	5.84723e-32	6.63395e-31	TRUE	TRUE	1.48057	1.66195
AV00695	Ralstonia	pickettii	BTASV213658	0.185179	negligible	0.00122563	0.00182049	TRUE	TRUE	0.84795	1.33951
AV00182	Ralstonia	sp.HMT406	BTASV100429	-0.460078	small	3.28136e-10	8.38045e-10	TRUE	TRUE	4.18203	1.54865
AV00125	Rhizobiales_unclassified	Rhizobiales_unclassified	Rhizobiales_unclassified	0.113363	negligible	0.000384754	0.000607056	TRUE	TRUE	0.766092	1.40668
AV00006	Rothia	aeria	BTASV063887	-0.922553	large	3.21889e-29	3.08839e-28	TRUE	TRUE	0.389063	0.438458
AV00054	Rothia	mucilaginosa	BTASV171475	-0.192341	negligible	0.00431098	0.00586359	TRUE	TRUE	0.739874	0.835028
AV00088	Rothia	mucilaginosa	BTASV171477	0.481041	small	3.97853e-08	8.66489e-08	TRUE	TRUE	9.5649	-1.19311
AV00565	Rothia	mucilaginosa	mucilaginosa_unclassified	-0.50083	medium	3.34057e-13	1.04947e-12	TRUE	TRUE	2.25565	1.52071
AV00638	Rothia	mucilaginosa	mucilaginosa_unclassified	-0.460857	small	3.95725e-08	8.66489e-08	TRUE	TRUE	11.5797	1.41286
AV00048	Rothia	mucilaginosa	mucilaginosa_unclassified	-0.284448	small	0.000126057	0.000209114	TRUE	TRUE	0.608346	0.659576
AV00148	Rothia	mucilaginosa	mucilaginosa_unclassified	0.463281	small	8.51787e-10	2.11458e-09	TRUE	TRUE	-2.6665	-0.201055
AV00081	Ruminococcaceae [G-1]	bacterium_HMT075	bacterium_HMT075_unclassified	0.5576	medium	1.36459e-14	4.65797e-14	TRUE	TRUE	2.18565	3.73119
AV00293	Ruminococcaceae [G-2]	bacterium_HMT085	bacterium_HMT085_unclassified	0.547267	medium	3.37058e-15	1.23356e-14	TRUE	TRUE	4.31358	-7.17931
AV00050	Sacchari	BTASV095406	BTASV095406_unclassified	0.612979	medium	7.28115e-16	2.84045e-15	TRUE	TRUE	-1.38261	-0.59307
AV00036	Sacchari	BTASV095869	BTASV095869_unclassified	0.166324	negligible	0.00399239	0.0054722	TRUE	TRUE	1.12532	1.29522
AV00037	Sacchari	BTASV096126	BTASV096126_unclassified	0.689182	medium	7.10226e-17	2.93175e-16	TRUE	TRUE	-0.127669	0.0336862
AV00522	Sacchari	BTASV215339	BTASV215339_unclassified	-0.433461	small	9.71998e-15	3.35009e-14	TRUE	TRUE	2.05442	1.67518
AV00070	Sacchari	Sacchari_unclassified	Sacchari_unclassified	0.191702	negligible	0.017321	0.0218823	TRUE	FALSE	0.665576	0.698087
AV00975	Selenomonas	sp.HMT136	BTASV049657	-0.149419	negligible	0.00322918	0.00449553	TRUE	TRUE	1.36355	1.16934
AV00223	Selenomonas	sp.HMT136	BTASV049657	0.192702	negligible	0.00390146	0.00536829	TRUE	TRUE	1.97707	-6.70859
AV00659	Solobacterium	moorei	moorei_unclassified	-0.195103	negligible	0.000105224	0.000175374	TRUE	TRUE	1.88258	1.26555
AV00306	Sphingomonas	echinoides	echinoides_unclassified	-0.178401	negligible	1.23915e-06	2.37783e-06	TRUE	TRUE	1.35292	1.40314
AV00237	Stomatobaculum	longum	longum_unclassified	0.904043	large	7.05729e-31	7.15811e-30	TRUE	TRUE	-2.43818	-0.995439
AV00101	Streptococcus	constellatus	constellatus_unclassified	0.722935	medium	3.95194e-22	2.37786e-21	TRUE	TRUE	-0.0863172	-0.0261285
AV00001	Streptococcus	oralis_subsp.dentisani_clade_058	BTASV016027	-0.345049	small	1.45903e-06	2.76981e-06	TRUE	TRUE	0.954631	0.962154
AV01042	Streptococcus	oralis_subsp.dentisani_clade_058	oralis_subsp.dentisani_clade_058_unclassified	-1.12546	large	6.29401e-36	1.06399e-34	TRUE	TRUE	-13.3878	2.39297
AV00425	Streptococcus	oralis_subsp.dentisani_clade_058	oralis_subsp.dentisani_clade_058_unclassified	-0.853495	large	5.71748e-32	6.63395e-31	TRUE	TRUE	-12.1669	-20.0062
AV00320	Streptococcus	oralis_subsp.dentisani_clade_058	oralis_subsp.dentisani_clade_058_unclassified	-0.574149	medium	2.02517e-13	6.4769e-13	TRUE	TRUE	0.27603	0.248384
AV00560	Streptococcus	oralis_subsp.dentisani_clade_058	oralis_subsp.dentisani_clade_058_unclassified	-0.254237	small	0.00080832	0.00123156	TRUE	TRUE	0.664622	0.63133
AV00228	Streptococcus	sanguinis	sanguinis_unclassified	-1.08034	large	3.27276e-41	8.93716e-40	TRUE	TRUE	-6.84822	-13.4166
AV00087	Streptococcus	sp.HMT057	BTASV015951	0.498803	small	1.52707e-11	4.37185e-11	TRUE	TRUE	1.52597	1.68331
AV01126	Streptococcus	Streptococcus_unclassified	Streptococcus_unclassified	-1.3261	large	2.05182e-54	2.42799e-52	TRUE	TRUE	-2.79902	-2.71969
AV00121	Streptococcus	Streptococcus_unclassified	Streptococcus_unclassified	-1.28438	large	2.79307e-50	2.47885e-48	TRUE	TRUE	0.257505	0.236309
AV00355	Streptococcus	Streptococcus_unclassified	Streptococcus_unclassified	-1.21486	large	2.88829e-44	1.02534e-42	TRUE	TRUE	-1.10789	-1.04477
AV00085	Streptococcus	Streptococcus_unclassified	Streptococcus_unclassified	-1.21264	large	8.59836e-48	4.3606e-46	TRUE	TRUE	-0.154209	-0.251985
AV00090	Streptococcus	Streptococcus_unclassified	Streptococcus_unclassified	-1.19587	large	1.12807e-47	5.00579e-46	TRUE	TRUE	-0.121968	-0.176835
AV00155	Streptococcus	Streptococcus_unclassified	Streptococcus_unclassified	-1.14879	large	4.93115e-44	1.59142e-42	TRUE	TRUE	-0.0485201	-0.0648144
AV00653	Streptococcus	Streptococcus_unclassified	Streptococcus_unclassified	-1.00609	large	2.44692e-37	5.10974e-36	TRUE	TRUE	-1.32829	-1.53287
AV00220	Streptococcus	Streptococcus_unclassified	Streptococcus_unclassified	-0.835125	large	2.48695e-26	1.96193e-25	TRUE	TRUE	-0.0126586	-0.0296891
AV00115	Streptococcus	Streptococcus_unclassified	Streptococcus_unclassified	-0.795	medium	2.34013e-26	1.88806e-25	TRUE	TRUE	0.655766	0.599733
AV00180	Streptococcus	Streptococcus_unclassified	Streptococcus_unclassified	-0.708321	medium	1.51764e-20	8.41814e-20	TRUE	TRUE	-0.0221494	-0.437054
AV00774	Streptococcus	Streptococcus_unclassified	Streptococcus_unclassified	-0.707137	medium	7.33906e-21	4.1355e-20	TRUE	TRUE	-1.26947	-1.54411
AV00071	Streptococcus	Streptococcus_unclassified	Streptococcus_unclassified	-0.624069	medium	2.85266e-15	1.05489e-14	TRUE	TRUE	0.566163	0.570118
AV00022	Streptococcus	Streptococcus_unclassified	Streptococcus_unclassified	-0.570558	medium	4.14444e-15	1.5013e-14	TRUE	TRUE	0.812571	0.785799
AV00181	Streptococcus	Streptococcus_unclassified	Streptococcus_unclassified	-0.545805	medium	5.84343e-14	1.93871e-13	TRUE	TRUE	-0.531312	-0.661301
AV00543	Streptococcus	Streptococcus_unclassified	Streptococcus_unclassified	-0.483302	small	2.13288e-10	5.60869e-10	TRUE	TRUE	0.300455	0.303237
AV00896	Streptococcus	Streptococcus_unclassified	Streptococcus_unclassified	-0.402622	small	1.14654e-07	2.4084e-07	TRUE	TRUE	-2.59102	-6.13876
AV00669	Streptococcus	Streptococcus_unclassified	Streptococcus_unclassified	-0.394284	small	7.54097e-14	2.456e-13	TRUE	TRUE	1.55585	1.61457
AV00380	Streptococcus	Streptococcus_unclassified	Streptococcus_unclassified	-0.387812	small	6.53574e-10	1.64552e-09	TRUE	TRUE	98.5147	4.37948
AV00064	Streptococcus	Streptococcus_unclassified	Streptococcus_unclassified	-0.365141	small	2.03554e-06	3.84371e-06	TRUE	TRUE	0.85299	0.810462
AV00004	Streptococcus	Streptococcus_unclassified	Streptococcus_unclassified	-0.329496	small	0.00141842	0.00208938	TRUE	TRUE	0.818271	0.905122
AV00785	Streptococcus	Streptococcus_unclassified	Streptococcus_unclassified	-0.301943	small	1.7793e-07	3.65116e-07	TRUE	TRUE	1.45781	1.27516
AV00703	Streptococcus	Streptococcus_unclassified	Streptococcus_unclassified	-0.277177	small	0.000159589	0.000261078	TRUE	TRUE	-0.630442	-1.4213
AV00390	Streptococcus	Streptococcus_unclassified	Streptococcus_unclassified	-0.192009	negligible	0.00788614	0.0104853	TRUE	FALSE	0.398392	0.361677
AV00658	Streptococcus	Streptococcus_unclassified	Streptococcus_unclassified	0.199616	negligible	0.000311488	0.000500355	TRUE	TRUE	0.592905	0.704058
AV00029	Streptococcus	Streptococcus_unclassified	Streptococcus_unclassified	0.549653	medium	9.11199e-15	3.17133e-14	TRUE	TRUE	8.04244	-4.0987
AV00042	Streptococcus	Streptococcus_unclassified	Streptococcus_unclassified	0.725607	medium	1.53207e-19	7.99832e-19	TRUE	TRUE	3.04479	10.2679
AV00027	Streptococcus	vestibularis	BTASV004875	0.395224	small	2.91471e-07	5.9127e-07	TRUE	TRUE	1.25623	1.25789
AV00015	Tannerella	forsythia	BTASV153103	1.70088	large	1.27823e-70	4.5377e-68	TRUE	TRUE	-1.80447	-1.34823
AV00038	Treponema	denticola	BTASV138814	1.24683	large	5.27454e-48	3.12077e-46	TRUE	TRUE	-0.547805	-0.334879
AV00150	Treponema	denticola	denticola_unclassified	0.600319	medium	9.11801e-08	1.92672e-07	TRUE	TRUE	0.40126	0.667023
AV00449	Treponema	sp.HMT257	sp.HMT257_unclassified	0.433169	small	0.013556	0.0175635	TRUE	FALSE	0.570054	0.978004
AV01005	Veillonella	atypica	atypica_unclassified	-0.172279	negligible	4.37921e-05	7.51024e-05	TRUE	TRUE	1.28081	1.30465
AV00568	Veillonella	atypica	atypica_unclassified	0.109374	negligible	0.0194442	0.0243052	TRUE	FALSE	0.775665	1.2376
AV00058	Veillonella	atypica	atypica_unclassified	0.651148	medium	8.46894e-18	3.66643e-17	TRUE	TRUE	2.05403	3.12914
AV00091	Veillonella	atypica	atypica_unclassified	0.659347	medium	8.56093e-19	4.05217e-18	TRUE	TRUE	2.60119	11.9832
AV00005	Veillonella	dispar	BTASV053366	0.564192	medium	2.41667e-13	7.65997e-13	TRUE	TRUE	1.68061	1.98717
AV00016	Veillonella	dispar	BTASV053367	0.504777	medium	3.20515e-12	9.72501e-12	TRUE	TRUE	1.49906	1.50611
AV00614	Veillonella	dispar	dispar_unclassified	-0.226943	small	2.07078e-06	3.88955e-06	TRUE	TRUE	2.88202	1.71806
AV00765	Veillonella	dispar	dispar_unclassified	0.0637895	negligible	1.18324e-06	2.29535e-06	TRUE	TRUE	0.937185	1.47279
AV00089	Veillonella	dispar	dispar_unclassified	0.266861	small	0.00724628	0.00970728	TRUE	TRUE	-0.219542	0.26053
AV00143	Veillonella	rogosae	BTASV052757	-0.570581	medium	2.56575e-12	7.85207e-12	TRUE	TRUE	0.39486	0.00942474
AV00241	Veillonella	rogosae	BTASV052762	-0.42878	small	1.02873e-11	2.99342e-11	TRUE	TRUE	-0.221683	-1.51307
AV00571	Veillonella	rogosae	rogosae_unclassified	-0.891945	large	1.1216e-32	1.47469e-31	TRUE	TRUE	-1.84669	-9.71056
AV00072	Veillonella	rogosae	rogosae_unclassified	-0.716105	medium	1.89111e-19	9.72963e-19	TRUE	TRUE	0.568418	0.512414
AV00084	Veillonella	rogosae	rogosae_unclassified	-0.638726	medium	3.691e-17	1.55989e-16	TRUE	TRUE	0.619889	0.625409
AV00604	Veillonella	rogosae	rogosae_unclassified	-0.397188	small	1.88444e-09	4.5201e-09	TRUE	TRUE	-2.49154	-6.18706
AV00485	Veillonella	sp.HMT780	sp.HMT780_unclassified	0.224162	small	0.00272273	0.0038356	TRUE	TRUE	0.524593	0.659799
AV00934	Veillonella	Veillonella_unclassified	Veillonella_unclassified	-0.623686	medium	1.95461e-28	1.73471e-27	TRUE	TRUE	2.03674	1.74799
AV00052	Veillonella	Veillonella_unclassified	Veillonella_unclassified	-0.173783	negligible	0.0152971	0.0195341	TRUE	FALSE	0.883731	0.888812
AV00075	Veillonella	Veillonella_unclassified	Veillonella_unclassified	0.236692	small	0.0367493	0.0449862	TRUE	FALSE	-2.66276	0.0691899
AV00057	Veillonella	Veillonella_unclassified	Veillonella_unclassified	0.49693	small	6.28899e-11	1.70427e-10	TRUE	TRUE	-1.59808	-0.314515
AV00556	Veillonellaceae [G-1]	bacterium_HMT155	bacterium_HMT155_unclassified	0.0350977	negligible	5.29018e-06	9.68048e-06	TRUE	TRUE	0.962593	1.34883

## Sheet: Data Sheet 8.2
ASVid	Genus	Species	ASV	Effect_size	Magnitude	pvalue_test	adjPValues05	rejected05	rejected01	PC_ratio_mean	PC_ratio_median
AV00867	Absconditabacteria (SR1) [F-1]_unclassified	Absconditabacteria (SR1) [F-1]_unclassified	Absconditabacteria (SR1) [F-1]_unclassified	-0.427764	small	9.82439e-12	4.98237e-11	TRUE	TRUE	1.79987	1.28814
AV00210	Absconditabacteria (SR1) [F-1]_unclassified	Absconditabacteria (SR1) [F-1]_unclassified	Absconditabacteria (SR1) [F-1]_unclassified	-0.393293	small	3.97437e-07	1.2059e-06	TRUE	TRUE	-0.687219	-9.37286
AV00821	Actinomyces	Actinomyces_unclassified	Actinomyces_unclassified	-0.263126	small	3.37647e-05	8.74925e-05	TRUE	TRUE	1.71747	1.34503
AV00523	Actinomyces	Actinomyces_unclassified	Actinomyces_unclassified	-0.19393	negligible	0.00891624	0.0162321	TRUE	FALSE	-4.33739	1.10314
AV00245	Actinomyces	Actinomyces_unclassified	Actinomyces_unclassified	-0.216517	small	0.00417588	0.0078853	TRUE	TRUE	0.694054	0.730267
AV01098	Actinomyces	Actinomyces_unclassified	Actinomyces_unclassified	0.213672	small	0.00425139	0.00794339	TRUE	TRUE	0.597383	0.753615
AV00612	Actinomyces	graevenitzii	graevenitzii_unclassified	-0.0969497	negligible	0.0294173	0.0479043	TRUE	FALSE	1.25703	1.07317
AV00621	Actinomyces	graevenitzii	graevenitzii_unclassified	0.163616	negligible	0.0232268	0.0388939	TRUE	FALSE	0.752141	0.827264
AV01009	Actinomyces	graevenitzii	graevenitzii_unclassified	-0.0497777	negligible	0.0191345	0.0326575	TRUE	FALSE	1.0579	1.18368
AV00034	Actinomyces	sp.HMT169	BTASV057073	-0.486798	small	8.09457e-11	3.73191e-10	TRUE	TRUE	-0.44994	-0.921951
AV00260	Actinomyces	sp.HMT172	BTASV057704	0.365992	small	7.83114e-07	2.29756e-06	TRUE	TRUE	-1.8166	-0.868228
AV00577	Actinomyces	sp.HMT172	sp.HMT172_unclassified	-0.467695	small	2.79184e-18	2.60816e-17	TRUE	TRUE	3.15357	1.76618
AV00330	Actinomyces	sp.HMT172	sp.HMT172_unclassified	-0.156469	negligible	0.0471766	0.070074	FALSE	FALSE	1.46995	1.17531
AV00525	Actinomyces	sp.HMT178	sp.HMT178_unclassified	-0.232125	small	0.000124609	0.000292955	TRUE	TRUE	2.18796	2.52618
AV00145	Aggregatibacter	sp.HMT458	sp.HMT458_unclassified	-0.13797	negligible	0.0345606	0.0549436	FALSE	FALSE	0.669256	0.444716
AV00331	Aggregatibacter	sp.HMT458	sp.HMT458_unclassified	-0.235777	small	0.000900338	0.00184751	TRUE	TRUE	2.1162	1.28041
AV00925	Alloprevotella	rava	rava_unclassified	0.48927	small	2.37759e-10	1.02932e-09	TRUE	TRUE	0.721774	0.741437
AV00163	Alloprevotella	sp.HMT308	BTASV085325	0.146871	negligible	0.0139679	0.0245475	TRUE	FALSE	1.29857	1.46363
AV00528	Alloprevotella	sp.HMT473	BTASV112306	-0.119968	negligible	0.0202631	0.0344182	TRUE	FALSE	1.16124	1.03692
AV00327	Alloprevotella	sp.HMT473	sp.HMT473_unclassified	-0.575819	medium	6.37816e-18	5.80576e-17	TRUE	TRUE	4.55856	2.6228
AV00542	Alloprevotella	sp.HMT473	sp.HMT473_unclassified	-0.554197	medium	7.95707e-20	8.55988e-19	TRUE	TRUE	3.21668	2.26439
AV00572	Alloprevotella	sp.HMT473	sp.HMT473_unclassified	-0.103727	negligible	0.0375529	0.0574624	FALSE	FALSE	1.16274	1.14903
AV00655	Alloprevotella	sp.HMT473	sp.HMT473_unclassified	-0.238156	small	5.50293e-05	0.000139539	TRUE	TRUE	1.40957	1.27514
AV00662	Alloprevotella	sp.HMT914	sp.HMT914_unclassified	-0.371535	small	5.41479e-09	2.04495e-08	TRUE	TRUE	1.70844	1.5345
AV00602	Alloprevotella	sp.HMT914	sp.HMT914_unclassified	-0.181103	negligible	0.00194149	0.00376627	TRUE	TRUE	1.50721	1.569
AV00174	Alloprevotella	tannerae	BTASV107975	0.539105	medium	4.82369e-12	2.51825e-11	TRUE	TRUE	0.46258	0.626496
AV00630	Alloprevotella	tannerae	tannerae_unclassified	-0.451533	small	6.55771e-15	4.75099e-14	TRUE	TRUE	1.56187	1.65122
AV00250	Alloprevotella	tannerae	tannerae_unclassified	0.485227	small	1.92586e-11	9.2389e-11	TRUE	TRUE	0.345617	0.575105
AV00387	Alloprevotella	tannerae	tannerae_unclassified	0.627335	medium	2.46497e-20	2.91689e-19	TRUE	TRUE	0.420136	0.601406
AV00128	Alloprevotella	tannerae	tannerae_unclassified	0.839056	large	1.53696e-27	3.20954e-26	TRUE	TRUE	0.16019	0.316308
AV00802	Atopobium	parvulum	parvulum_unclassified	0.580775	medium	4.30382e-21	5.45663e-20	TRUE	TRUE	0.293838	0.401123
AV01235	Bacteria_unclassified	Bacteria_unclassified	Bacteria_unclassified	0.435235	small	1.61122e-08	5.83657e-08	TRUE	TRUE	0.763527	0.812228
AV00049	Bacteroidales [G-2]	bacterium_HMT274	bacterium_HMT274_unclassified	0.332238	small	2.74386e-07	8.47018e-07	TRUE	TRUE	0.282741	0.286306
AV00061	Bacteroidales [G-2]	bacterium_HMT274	bacterium_HMT274_unclassified	0.594713	medium	1.18329e-17	1.05017e-16	TRUE	TRUE	-0.0469348	0.0185932
AV00354	Bergeyella	sp.HMT206	sp.HMT206_unclassified	-0.418391	small	3.20278e-13	1.96032e-12	TRUE	TRUE	1.90851	1.42441
AV00107	Bergeyella	sp.HMT322	BTASV089026	-0.637555	medium	2.5069e-15	1.85406e-14	TRUE	TRUE	0.577974	0.670745
AV00193	BTASV095389	BTASV095389_unclassified	BTASV095389_unclassified	-0.133536	negligible	0.0341846	0.0546645	FALSE	FALSE	-0.00671647	-0.7776
AV00311	BTASV215497	BTASV215497_unclassified	BTASV215497_unclassified	-0.194888	negligible	0.0356268	0.0558025	FALSE	FALSE	2.86227	1.22477
AV01107	Burkholderiales_unclassified	Burkholderiales_unclassified	Burkholderiales_unclassified	0.416112	small	5.69717e-08	1.92619e-07	TRUE	TRUE	0.773205	0.805675
AV00080	Campylobacter	concisus	BTASV137880	-0.146062	negligible	0.0385487	0.058733	FALSE	FALSE	0.933736	0.935447
AV00451	Campylobacter	concisus	concisus_unclassified	-0.299102	small	6.97912e-05	0.000175715	TRUE	TRUE	-0.63563	-1.06144
AV00041	Campylobacter	gracilis	BTASV155368	0.76766	medium	3.76925e-25	6.37182e-24	TRUE	TRUE	-0.52435	-0.34402
AV00020	Campylobacter	rectus	BTASV188427	0.720289	medium	6.47604e-23	9.19597e-22	TRUE	TRUE	2.14755	2.97794
AV00386	Campylobacter	rectus	rectus_unclassified	-0.161314	negligible	0.0121217	0.0218437	TRUE	FALSE	1.45887	1.33024
AV00351	Campylobacter	sp.HMT044	BTASV011257	0.204097	small	0.00242069	0.00459543	TRUE	TRUE	-0.427233	-0.0267251
AV00172	Capnocytophaga	Capnocytophaga_unclassified	Capnocytophaga_unclassified	-0.198119	negligible	0.00189648	0.00371961	TRUE	TRUE	1.62	1.85678
AV00239	Capnocytophaga	gingivalis	gingivalis_unclassified	0.450292	small	9.84359e-10	4.01664e-09	TRUE	TRUE	0.333412	0.347611
AV00126	Capnocytophaga	leadbetteri	leadbetteri_unclassified	0.141779	negligible	0.0075176	0.0138277	TRUE	FALSE	-0.0250299	-0.0273614
AV00056	Capnocytophaga	sputigena	sputigena_unclassified	-0.234561	small	0.000877209	0.00181052	TRUE	TRUE	0.548373	0.51751
AV00103	Cardiobacterium	hominis	BTASV158475	-0.383288	small	2.34521e-06	6.60753e-06	TRUE	TRUE	-0.955818	-2.62362
AV00495	Catonella	morbi	morbi_unclassified	-0.391259	small	6.84345e-08	2.29191e-07	TRUE	TRUE	0.523997	0.571213
AV00716	Catonella	morbi	morbi_unclassified	-0.27037	small	0.00010468	0.00025109	TRUE	TRUE	3.36324	2.26642
AV00068	Dialister	invisus	BTASV044355	0.766002	medium	1.33554e-25	2.37058e-24	TRUE	TRUE	6.4769	13.833
AV00019	Filifactor	alocis	BTASV124203	1.20842	large	3.46882e-49	2.05238e-47	TRUE	TRUE	-4.82773	-2.78478
AV00097	Fretibacterium	fastidiosum	fastidiosum_unclassified	1.19353	large	9.9031e-49	5.02229e-47	TRUE	TRUE	-0.411511	-0.359736
AV00014	Fusobacterium	Fusobacterium_unclassified	Fusobacterium_unclassified	0.224731	small	0.000160805	0.000368296	TRUE	TRUE	1.18458	1.28077
AV00028	Fusobacterium	Fusobacterium_unclassified	Fusobacterium_unclassified	0.536576	medium	2.7142e-14	1.78433e-13	TRUE	TRUE	0.00227765	0.0883475
AV00060	Fusobacterium	Fusobacterium_unclassified	Fusobacterium_unclassified	0.66037	medium	4.54272e-20	5.03958e-19	TRUE	TRUE	-2.99483	-1.30512
AV00030	Fusobacterium	Fusobacterium_unclassified	Fusobacterium_unclassified	0.947377	large	1.6208e-50	1.43846e-48	TRUE	TRUE	0.0644657	0.247391
AV00169	Fusobacterium	Fusobacterium_unclassified	Fusobacterium_unclassified	-0.165519	negligible	0.0435743	0.065825	FALSE	FALSE	0.203479	-2.38987
AV00044	Fusobacterium	nucleatum_subsp.polymorphum	nucleatum_subsp.polymorphum_unclassified	0.277499	small	6.08673e-07	1.81579e-06	TRUE	TRUE	1.52935	1.87158
AV00059	Fusobacterium	nucleatum_subsp.vincentii	BTASV066150	0.648118	medium	3.83237e-20	4.38868e-19	TRUE	TRUE	-0.226698	0.094105
AV00077	Fusobacterium	nucleatum_subsp.vincentii	nucleatum_subsp.vincentii_unclassified	0.211137	small	0.00423029	0.00794339	TRUE	TRUE	0.61629	0.69881
AV00012	Fusobacterium	nucleatum_subsp.vincentii	nucleatum_subsp.vincentii_unclassified	0.446196	small	3.58505e-12	1.92832e-11	TRUE	TRUE	2.40059	9.82155
AV00047	Fusobacterium	nucleatum_subsp.vincentii	nucleatum_subsp.vincentii_unclassified	0.550606	medium	1.3316e-13	8.43242e-13	TRUE	TRUE	16.6539	-15.5896
AV00010	Fusobacterium	nucleatum_subsp.vincentii	nucleatum_subsp.vincentii_unclassified	1.12395	large	2.49321e-45	8.04626e-44	TRUE	TRUE	4.37844	9.98132
AV00011	Fusobacterium	periodonticum	BTASV066878	-0.446885	small	1.30743e-09	5.15707e-09	TRUE	TRUE	0.859847	0.874035
AV01004	Fusobacterium	periodonticum	periodonticum_unclassified	-0.305706	small	9.70357e-07	2.82358e-06	TRUE	TRUE	1.30273	1.24873
AV00845	Fusobacterium	periodonticum	periodonticum_unclassified	-0.186617	negligible	0.022434	0.0377444	TRUE	FALSE	5.57276	1.39838
AV00298	Fusobacterium	periodonticum	periodonticum_unclassified	0.646055	medium	2.14745e-18	2.10111e-17	TRUE	TRUE	-0.343041	-0.0128168
AV00026	Gemella	haemolysans	haemolysans_unclassified	-0.352422	small	7.38007e-08	2.44853e-07	TRUE	TRUE	0.873758	0.851672
AV00724	Gemella	haemolysans	haemolysans_unclassified	-0.335903	small	1.67903e-07	5.27483e-07	TRUE	TRUE	1.67588	1.28627
AV00372	Gracilib	BTASV215492	BTASV215492_unclassified	-0.171511	negligible	0.00159515	0.00314599	TRUE	TRUE	1.19928	1.11331
AV00207	Granulicatella	elegans	elegans_unclassified	-0.227784	small	0.0293468	0.0479043	TRUE	FALSE	0.548765	0.642759
AV00738	Haemophilus	parainfluenzae	BTASV179115	-0.524855	medium	2.21421e-17	1.87153e-16	TRUE	TRUE	2.50804	1.39994
AV00078	Haemophilus	parainfluenzae	parainfluenzae_unclassified	-0.82435	large	1.0611e-25	1.98259e-24	TRUE	TRUE	0.0144992	-0.115885
AV00003	Haemophilus	parainfluenzae	parainfluenzae_unclassified	-0.608216	medium	3.72661e-16	2.93988e-15	TRUE	TRUE	0.860217	0.879902
AV00219	Haemophilus	parainfluenzae	parainfluenzae_unclassified	-0.576592	medium	4.39143e-16	3.38904e-15	TRUE	TRUE	0.129426	-0.200943
AV00552	Haemophilus	parainfluenzae	parainfluenzae_unclassified	-0.429927	small	1.82052e-14	1.24286e-13	TRUE	TRUE	1.74565	1.74216
AV00094	Haemophilus	parainfluenzae	parainfluenzae_unclassified	-0.418714	small	1.48515e-09	5.79371e-09	TRUE	TRUE	0.681566	0.522127
AV00046	Haemophilus	parainfluenzae	parainfluenzae_unclassified	-0.382585	small	6.97155e-06	1.93352e-05	TRUE	TRUE	0.670958	0.766877
AV00860	Haemophilus	parainfluenzae	parainfluenzae_unclassified	-0.375277	small	1.15283e-16	9.51759e-16	TRUE	TRUE	1.45012	1.19159
AV00276	Haemophilus	parainfluenzae	parainfluenzae_unclassified	-0.204147	small	0.0305399	0.0493587	TRUE	FALSE	2.92801	1.32312
AV00365	Haemophilus	parainfluenzae	parainfluenzae_unclassified	0.167106	negligible	0.0356822	0.0558025	FALSE	FALSE	0.578623	0.818097
AV00248	Haemophilus	parainfluenzae	parainfluenzae_unclassified	-0.32051	small	0.000372039	0.000790862	TRUE	TRUE	1.61081	1.08712
AV00109	Haemophilus	parainfluenzae	parainfluenzae_unclassified	-0.265209	small	0.00129508	0.00259747	TRUE	TRUE	0.707393	0.767871
AV00045	Haemophilus	parainfluenzae	parainfluenzae_unclassified	-0.212454	small	4.13581e-05	0.000106392	TRUE	TRUE	19.97	1.65432
AV00315	Haemophilus	paraphrohaemolyticus	BTASV010812	-0.356513	small	1.05877e-07	3.44828e-07	TRUE	TRUE	2.48083	1.90506
AV00233	Haemophilus	sp.HMT036	BTASV010962	-0.170072	negligible	0.0263453	0.0435003	TRUE	FALSE	-2.13913	1.61995
AV00268	Haemophilus	sp.HMT036	BTASV010999	-0.27531	small	0.000307724	0.000670197	TRUE	TRUE	-0.430399	1.71155
AV00382	Haemophilus	sputorum	BTASV221825	-0.815943	large	5.45133e-26	1.07512e-24	TRUE	TRUE	-0.39372	-0.691591
AV00564	Haemophilus	sputorum	sputorum_unclassified	-1.10419	large	3.95526e-46	1.40412e-44	TRUE	TRUE	-2.22021	-3.22336
AV00317	Lachnoanaerobaculum	orale	orale_unclassified	0.2944	small	6.69042e-07	1.97925e-06	TRUE	TRUE	2.13031	8.85917
AV00152	Lachnoanaerobaculum	umeaense	umeaense_unclassified	-0.262144	small	1.38896e-05	3.76398e-05	TRUE	TRUE	0.85677	0.831001
AV00714	Lachnospiraceae [G-3]	bacterium_HMT100	bacterium_HMT100_unclassified	-0.332609	small	2.85827e-06	7.98966e-06	TRUE	TRUE	1.68815	1.47499
AV00017	Lautropia	mirabilis	BTASV005234	-0.48334	small	3.66124e-11	1.73299e-10	TRUE	TRUE	0.573565	0.544649
AV00053	Lautropia	mirabilis	BTASV005235	-0.460833	small	1.39068e-11	6.85683e-11	TRUE	TRUE	2.78476	1.84911
AV00067	Lautropia	mirabilis	mirabilis_unclassified	-0.23797	small	9.54456e-05	0.000233677	TRUE	TRUE	-0.92097	9.45512
AV00168	Lautropia	mirabilis	mirabilis_unclassified	0.0443066	negligible	0.0176349	0.0302435	TRUE	FALSE	0.959698	0.854013
AV00463	Leptotrichia	Leptotrichia_unclassified	Leptotrichia_unclassified	-0.251276	small	0.000260903	0.000578878	TRUE	TRUE	7.6627	6.07843
AV00079	Leptotrichia	Leptotrichia_unclassified	Leptotrichia_unclassified	0.234557	small	0.000143804	0.000333664	TRUE	TRUE	3.10526	-4.65425
AV00567	Leptotrichia	sp.HMT215	BTASV073390	-0.0903865	negligible	0.0453793	0.0679732	FALSE	FALSE	1.18363	1.37579
AV00633	Leptotrichia	sp.HMT417	sp.HMT417_unclassified	0.231181	small	0.0001494	0.000344397	TRUE	TRUE	0.590063	0.55887
AV00238	Leptotrichia	sp.HMT417	sp.HMT417_unclassified	0.3569	small	3.76391e-08	1.30999e-07	TRUE	TRUE	0.084885	0.340503
AV00055	Leptotrichia	wadei	BTASV075529	0.54553	medium	7.82864e-15	5.55834e-14	TRUE	TRUE	-1.38507	-0.509726
AV00146	Leptotrichia	wadei	BTASV075583	0.38106	small	2.87435e-08	1.0307e-07	TRUE	TRUE	0.331932	0.192777
AV00342	Megasphaera	micronuciformis	BTASV046751	0.245426	small	9.9897e-05	0.000241248	TRUE	TRUE	-8.19044	-3.51983
AV00481	Megasphaera	micronuciformis	micronuciformis_unclassified	0.254674	small	0.000335805	0.00072249	TRUE	TRUE	-0.164036	-0.206594
AV00213	Mycoplasma	faucium	faucium_unclassified	1.15063	large	1.9384e-44	4.91522e-43	TRUE	TRUE	-0.528178	-0.390606
AV01278	Negativicutes_unclassified	Negativicutes_unclassified	Negativicutes_unclassified	0.407902	small	8.96053e-08	2.94536e-07	TRUE	TRUE	0.806432	0.827595
AV00063	Neisseria	elongata	elongata_unclassified	-0.289819	small	8.5402e-05	0.00021054	TRUE	TRUE	0.291473	0.0257603
AV00009	Neisseria	macacae	macacae_unclassified	-0.137584	negligible	0.0366357	0.0567933	FALSE	FALSE	0.870345	0.800929
AV00082	Neisseria	Neisseria_unclassified	Neisseria_unclassified	-0.326598	small	0.000319146	0.000690835	TRUE	TRUE	0.243542	-0.469772
AV00446	Neisseria	Neisseria_unclassified	Neisseria_unclassified	-0.158358	negligible	0.000137701	0.000321605	TRUE	TRUE	1.15172	1.20066
AV00295	Neisseria	Neisseria_unclassified	Neisseria_unclassified	-0.188276	negligible	0.013556	0.0239422	TRUE	FALSE	1.37258	0.993422
AV00370	Neisseria	Neisseria_unclassified	Neisseria_unclassified	0.135248	negligible	0.036353	0.0566023	FALSE	FALSE	0.910056	0.84616
AV00510	Neisseria	Neisseria_unclassified	Neisseria_unclassified	0.120155	negligible	0.000116242	0.000275107	TRUE	TRUE	0.781708	0.73404
AV00657	Neisseria	Neisseria_unclassified	Neisseria_unclassified	0.22438	small	1.43928e-07	4.60309e-07	TRUE	TRUE	0.82112	0.838396
AV00230	Neisseria	Neisseria_unclassified	Neisseria_unclassified	0.301835	small	1.21532e-08	4.49414e-08	TRUE	TRUE	0.605906	0.721907
AV00815	Neisseria	Neisseria_unclassified	Neisseria_unclassified	0.36652	small	1.65441e-12	9.03563e-12	TRUE	TRUE	0.740792	0.739497
AV00035	Neisseria	perflava	BTASV036108	-0.412374	small	2.09292e-09	8.07595e-09	TRUE	TRUE	0.325192	-0.382854
AV00462	Neisseria	perflava	BTASV036121	-0.536218	medium	4.31487e-25	6.96263e-24	TRUE	TRUE	1.73718	1.42059
AV00018	Neisseria	perflava	perflava_unclassified	-0.268531	small	4.35546e-05	0.000111237	TRUE	TRUE	0.787136	0.508358
AV00309	Neisseria	perflava	perflava_unclassified	-0.143642	negligible	0.000204937	0.000460459	TRUE	TRUE	1.23345	1.30011
AV00190	Neisseria	perflava	perflava_unclassified	0.2788	small	3.92198e-07	1.20026e-06	TRUE	TRUE	0.430331	0.752711
AV00505	Neisseria	perflava	perflava_unclassified	-0.0923723	negligible	0.0439039	0.0660419	FALSE	FALSE	1.04813	1.09216
AV00464	Oribacterium	asaccharolyticum	BTASV036851	0.302521	small	3.28918e-05	8.58573e-05	TRUE	TRUE	1.65967	1.70952
AV00366	Oribacterium	Oribacterium_unclassified	Oribacterium_unclassified	-0.562846	medium	2.52234e-14	1.68949e-13	TRUE	TRUE	0.345773	0.297134
AV00117	Oribacterium	sinus	BTASV107685	-0.490169	small	8.01011e-11	3.73191e-10	TRUE	TRUE	0.812346	0.840273
AV00021	Parvimonas	sp.HMT110	sp.HMT110_unclassified	1.21723	large	6.46835e-50	4.59253e-48	TRUE	TRUE	39.4362	-8.28296
AV01019	Peptostreptococcaceae [XI][G-5]	bacterium_HMT493	BTASV114299	-0.456411	small	5.86222e-09	2.19062e-08	TRUE	TRUE	3.59402	2.29573
AV00129	Peptostreptococcaceae [XI][G-5]	saphenum	saphenum_unclassified	1.16557	large	3.07418e-53	5.45667e-51	TRUE	TRUE	-0.398639	-0.171629
AV00189	Peptostreptococcaceae [XI][G-6]	nodatum	BTASV174812	1.11563	large	1.3469e-44	3.67808e-43	TRUE	TRUE	-0.123348	0.0251506
AV00051	Peptostreptococcaceae [XI][G-9]	brachy	BTASV129419	1.16294	large	3.95526e-46	1.40412e-44	TRUE	TRUE	-2.06406	-1.40346
AV00032	Peptostreptococcus	stomatis	stomatis_unclassified	0.15174	negligible	0.0349946	0.0552138	FALSE	FALSE	1.09666	1.09708
AV00106	Porphyromonas	endodontalis	endodontalis_unclassified	0.242411	small	0.000275038	0.000602706	TRUE	TRUE	0.707771	0.905973
AV00069	Porphyromonas	endodontalis	endodontalis_unclassified	0.469498	small	9.32034e-12	4.79525e-11	TRUE	TRUE	0.307481	0.544908
AV00023	Porphyromonas	endodontalis	endodontalis_unclassified	0.64815	medium	1.81287e-20	2.2192e-19	TRUE	TRUE	-2.67192	-0.888642
AV00008	Porphyromonas	gingivalis	BTASV154369	1.06555	large	2.26624e-46	1.00564e-44	TRUE	TRUE	-0.774624	-0.164669
AV00171	Porphyromonas	gingivalis	gingivalis_unclassified	0.344343	small	4.95311e-08	1.69073e-07	TRUE	TRUE	0.767733	0.856713
AV00104	Porphyromonas	gingivalis	gingivalis_unclassified	0.616416	medium	2.20821e-17	1.87153e-16	TRUE	TRUE	0.653629	0.818331
AV00229	Porphyromonas	gingivalis	gingivalis_unclassified	-0.104251	negligible	0.0144539	0.0251526	TRUE	FALSE	1.05308	1.03394
AV00031	Porphyromonas	pasteri	BTASV079927	-0.258403	small	2.98987e-05	7.86224e-05	TRUE	TRUE	0.858191	0.827931
AV00039	Porphyromonas	pasteri	pasteri_unclassified	-0.47481	small	1.60183e-11	7.78972e-11	TRUE	TRUE	0.685729	0.654463
AV00407	Porphyromonas	pasteri	pasteri_unclassified	-0.462635	small	1.478e-10	6.55864e-10	TRUE	TRUE	8.69851	1.89688
AV00154	Porphyromonas	pasteri	pasteri_unclassified	-0.457656	small	6.76146e-10	2.79107e-09	TRUE	TRUE	0.0876287	-0.437452
AV00043	Porphyromonas	pasteri	pasteri_unclassified	-0.435118	small	4.47235e-10	1.8901e-09	TRUE	TRUE	0.746235	0.739671
AV00584	Porphyromonas	pasteri	pasteri_unclassified	0.103883	negligible	0.0140788	0.0246205	TRUE	FALSE	0.830058	0.865028
AV00711	Porphyromonas	pasteri	pasteri_unclassified	0.110902	negligible	0.0248043	0.0413405	TRUE	FALSE	0.820993	0.803165
AV00290	Porphyromonas	sp.HMT275	BTASV079852	0.268902	small	7.32007e-05	0.000183002	TRUE	TRUE	0.564451	0.671296
AV00536	Prevotella	aurantiaca	aurantiaca_unclassified	-0.330325	small	3.04357e-10	1.30177e-09	TRUE	TRUE	1.44675	1.23903
AV00654	Prevotella	histicola	histicola_unclassified	0.158875	negligible	0.0481332	0.071197	FALSE	FALSE	0.856771	0.945726
AV00166	Prevotella	melaninogenica	melaninogenica_unclassified	-0.471137	small	1.09605e-10	4.98842e-10	TRUE	TRUE	0.56694	0.41281
AV00255	Prevotella	melaninogenica	melaninogenica_unclassified	0.351572	small	2.00089e-06	5.68253e-06	TRUE	TRUE	0.525067	0.684698
AV00513	Prevotella	nanceiensis	BTASV084717	-0.217523	small	0.00229469	0.00440332	TRUE	TRUE	2.8574	1.44908
AV00231	Prevotella	nanceiensis	nanceiensis_unclassified	-0.201839	small	0.00714429	0.0132095	TRUE	FALSE	-2.00591	1.22214
AV00334	Prevotella	nanceiensis	nanceiensis_unclassified	-0.376707	small	1.76119e-07	5.48442e-07	TRUE	TRUE	-0.865352	6.1936
AV00289	Prevotella	nanceiensis	nanceiensis_unclassified	-0.25145	small	0.000388461	0.000815998	TRUE	TRUE	0.148669	-1.11145
AV00603	Prevotella	nanceiensis	nanceiensis_unclassified	-0.118687	negligible	0.0305885	0.0493587	TRUE	FALSE	1.13428	1.12937
AV00086	Prevotella	nigrescens	BTASV174229	0.274118	small	0.00135769	0.00270775	TRUE	TRUE	0.630695	0.785093
AV00025	Prevotella	nigrescens	nigrescens_unclassified	0.35293	small	1.91521e-06	5.48307e-06	TRUE	TRUE	-0.155331	-0.230052
AV00205	Prevotella	oris	oris_unclassified	-0.130466	negligible	0.033312	0.0535103	FALSE	FALSE	1.31479	1.42284
AV00240	Prevotella	pallens	pallens_unclassified	0.296597	small	0.000190364	0.000430442	TRUE	TRUE	-0.84331	0.191843
AV00122	Prevotella	pallens	pallens_unclassified	0.389392	small	3.94313e-08	1.35904e-07	TRUE	TRUE	4.06612	24.1018
AV00530	Prevotella	pallens	pallens_unclassified	0.529	medium	1.66214e-14	1.15698e-13	TRUE	TRUE	0.474181	0.704203
AV00748	Prevotella	pallens	pallens_unclassified	-0.0637876	negligible	0.0124615	0.0223426	TRUE	FALSE	1.0666	1.15894
AV00506	Prevotella	Prevotella_unclassified	Prevotella_unclassified	0.144459	negligible	0.027477	0.045159	TRUE	FALSE	0.759529	0.905665
AV01016	Prevotella	Prevotella_unclassified	Prevotella_unclassified	0.454236	small	3.65919e-09	1.39679e-08	TRUE	TRUE	0.747266	0.76262
AV00824	Prevotella	Prevotella_unclassified	Prevotella_unclassified	0.494257	small	1.56287e-10	6.84963e-10	TRUE	TRUE	0.720541	0.75633
AV00776	Prevotella	Prevotella_unclassified	Prevotella_unclassified	0.526125	medium	1.04921e-11	5.24606e-11	TRUE	TRUE	0.70922	0.739885
AV00137	Prevotella	salivae	salivae_unclassified	0.0998522	negligible	0.00840267	0.015376	TRUE	FALSE	1.13121	1.44052
AV00700	Prevotella	salivae	salivae_unclassified	0.391728	small	1.60827e-08	5.83657e-08	TRUE	TRUE	0.51188	0.664949
AV00651	Prevotella	scopos	BTASV218844	-0.188303	negligible	0.000256134	0.000571873	TRUE	TRUE	1.2898	1.27914
AV00413	Prevotella	shahii	BTASV195573	-0.522683	medium	1.56659e-12	8.68971e-12	TRUE	TRUE	-6.01416	-14.6069
AV00217	Prevotella	sp.HMT304	sp.HMT304_unclassified	1.03306	large	7.56954e-43	1.79146e-41	TRUE	TRUE	-0.0805768	0.274412
AV00369	Prevotella	sp.HMT306	sp.HMT306_unclassified	0.153394	negligible	0.0171585	0.0297134	TRUE	FALSE	0.63498	0.629016
AV00695	Ralstonia	pickettii	BTASV213658	0.352105	small	8.37281e-06	2.28642e-05	TRUE	TRUE	0.793873	0.815476
AV00125	Rhizobiales_unclassified	Rhizobiales_unclassified	Rhizobiales_unclassified	0.0353742	negligible	0.0463052	0.0690686	FALSE	FALSE	0.948844	0.586523
AV00006	Rothia	aeria	BTASV063887	-0.789918	medium	9.18326e-25	1.38076e-23	TRUE	TRUE	0.536792	0.454983
AV00002	Rothia	dentocariosa	BTASV138915	-0.179306	negligible	0.0132132	0.0235574	TRUE	FALSE	0.903558	0.897264
AV00048	Rothia	mucilaginosa	mucilaginosa_unclassified	-0.240515	small	0.000976444	0.00199217	TRUE	TRUE	0.677223	0.484185
AV00148	Rothia	mucilaginosa	mucilaginosa_unclassified	0.342446	small	4.19075e-07	1.26078e-06	TRUE	TRUE	-4.175	-0.255731
AV00050	Sacchari	BTASV095406	BTASV095406_unclassified	0.212869	small	0.000488089	0.00101925	TRUE	TRUE	-1.1049	-0.180725
AV00324	Sacchari	BTASV095822	BTASV095822_unclassified	-0.359157	small	1.18324e-06	3.41504e-06	TRUE	TRUE	5.11956	4.32128
AV00036	Sacchari	BTASV095869	BTASV095869_unclassified	-0.512848	medium	1.21623e-10	5.46532e-10	TRUE	TRUE	0.739173	0.774893
AV00037	Sacchari	BTASV096126	BTASV096126_unclassified	0.691294	medium	1.619e-22	2.21056e-21	TRUE	TRUE	-0.101933	-0.0842239
AV00522	Sacchari	BTASV215339	BTASV215339_unclassified	-0.291828	small	7.84046e-05	0.000194641	TRUE	TRUE	1.56771	1.11025
AV00201	Sacchari	Sacchari_unclassified	Sacchari_unclassified	-0.577898	medium	3.54855e-14	2.29043e-13	TRUE	TRUE	0.32311	0.378611
AV00402	Sacchari	Sacchari_unclassified	Sacchari_unclassified	-0.389327	small	3.29601e-08	1.17008e-07	TRUE	TRUE	-2.22149	3.88492
AV00371	Sacchari	Sacchari_unclassified	Sacchari_unclassified	-0.245384	small	0.000273358	0.000602706	TRUE	TRUE	2.17223	1.89608
AV00070	Sacchari	Sacchari_unclassified	Sacchari_unclassified	0.263953	small	9.78383e-05	0.000237894	TRUE	TRUE	0.576793	0.54259
AV00659	Solobacterium	moorei	moorei_unclassified	-0.217886	small	0.00075392	0.00156516	TRUE	TRUE	1.83936	1.13399
AV00237	Stomatobaculum	longum	longum_unclassified	0.702272	medium	1.07783e-21	1.41715e-20	TRUE	TRUE	-3.20155	-1.55184
AV00178	Stomatobaculum	sp.HMT097	BTASV033660	-0.162106	negligible	0.020537	0.0347172	TRUE	FALSE	0.870981	0.861897
AV00101	Streptococcus	constellatus	constellatus_unclassified	1.11463	large	4.1901e-45	1.23957e-43	TRUE	TRUE	-0.330282	-0.140522
AV00001	Streptococcus	oralis_subsp.dentisani_clade_058	BTASV016027	-0.241371	small	0.000379256	0.000801404	TRUE	TRUE	0.970905	0.968542
AV01042	Streptococcus	oralis_subsp.dentisani_clade_058	oralis_subsp.dentisani_clade_058_unclassified	-1.0088	large	2.05611e-35	4.56199e-34	TRUE	TRUE	3.75685	5.9505
AV00320	Streptococcus	oralis_subsp.dentisani_clade_058	oralis_subsp.dentisani_clade_058_unclassified	-0.197083	negligible	0.0101386	0.0183632	TRUE	FALSE	0.733035	0.735522
AV00560	Streptococcus	oralis_subsp.dentisani_clade_058	oralis_subsp.dentisani_clade_058_unclassified	-0.180888	negligible	0.00236063	0.00450549	TRUE	TRUE	0.801262	0.778414
AV00228	Streptococcus	sanguinis	sanguinis_unclassified	-0.266231	small	0.00036627	0.000783289	TRUE	TRUE	2.18995	1.74762
AV00087	Streptococcus	sp.HMT057	BTASV015951	0.137712	negligible	0.0371779	0.0571349	FALSE	FALSE	1.09794	1.0728
AV00115	Streptococcus	Streptococcus_unclassified	Streptococcus_unclassified	-0.567702	medium	3.27049e-16	2.63869e-15	TRUE	TRUE	0.77355	0.756048
AV00090	Streptococcus	Streptococcus_unclassified	Streptococcus_unclassified	-0.479854	small	4.5221e-12	2.39604e-11	TRUE	TRUE	0.474008	0.330957
AV01126	Streptococcus	Streptococcus_unclassified	Streptococcus_unclassified	-0.479503	small	8.74526e-13	5.00737e-12	TRUE	TRUE	11.9436	-4.96752
AV00064	Streptococcus	Streptococcus_unclassified	Streptococcus_unclassified	-0.164394	negligible	0.0262812	0.0435003	TRUE	FALSE	0.939256	0.913986
AV00085	Streptococcus	Streptococcus_unclassified	Streptococcus_unclassified	-0.411254	small	1.12805e-09	4.55064e-09	TRUE	TRUE	0.52173	0.457196
AV00004	Streptococcus	Streptococcus_unclassified	Streptococcus_unclassified	-0.392714	small	1.41923e-05	3.81686e-05	TRUE	TRUE	0.800892	0.875148
AV00155	Streptococcus	Streptococcus_unclassified	Streptococcus_unclassified	-0.372425	small	4.72243e-10	1.97231e-09	TRUE	TRUE	0.618911	0.445015
AV00071	Streptococcus	Streptococcus_unclassified	Streptococcus_unclassified	-0.371471	small	1.08289e-07	3.49478e-07	TRUE	TRUE	0.74962	0.71322
AV00180	Streptococcus	Streptococcus_unclassified	Streptococcus_unclassified	-0.325924	small	3.65758e-08	1.28559e-07	TRUE	TRUE	0.481669	0.0344972
AV00653	Streptococcus	Streptococcus_unclassified	Streptococcus_unclassified	-0.312777	small	1.55735e-07	4.93626e-07	TRUE	TRUE	-0.985661	-2.19322
AV00669	Streptococcus	Streptococcus_unclassified	Streptococcus_unclassified	-0.265644	small	0.00136964	0.00271632	TRUE	TRUE	1.31819	1.05941
AV00181	Streptococcus	Streptococcus_unclassified	Streptococcus_unclassified	0.218144	small	0.0172765	0.0297726	TRUE	FALSE	3.55204	2.79869
AV00658	Streptococcus	Streptococcus_unclassified	Streptococcus_unclassified	-0.195201	negligible	0.00193117	0.00376627	TRUE	TRUE	1.44979	1.41887
AV00121	Streptococcus	Streptococcus_unclassified	Streptococcus_unclassified	-0.150189	negligible	0.00206271	0.00397968	TRUE	TRUE	0.908633	0.839686
AV00543	Streptococcus	Streptococcus_unclassified	Streptococcus_unclassified	-0.115711	negligible	0.0370632	0.0571349	FALSE	FALSE	0.822013	0.704906
AV00537	Streptococcus	Streptococcus_unclassified	Streptococcus_unclassified	0.222139	small	0.00118694	0.00239411	TRUE	TRUE	-3.50545	-1.26785
AV00390	Streptococcus	Streptococcus_unclassified	Streptococcus_unclassified	0.256613	small	0.00114429	0.00232128	TRUE	TRUE	2.56553	1.99501
AV00029	Streptococcus	Streptococcus_unclassified	Streptococcus_unclassified	0.501293	medium	1.35394e-13	8.43242e-13	TRUE	TRUE	4.905	-6.71326
AV00598	Streptococcus	Streptococcus_unclassified	Streptococcus_unclassified	0.524142	medium	4.70656e-13	2.83191e-12	TRUE	TRUE	-1.03977	-0.563309
AV00785	Streptococcus	Streptococcus_unclassified	Streptococcus_unclassified	-0.204079	small	0.00674909	0.0125441	TRUE	FALSE	1.28044	1.06325
AV00042	Streptococcus	Streptococcus_unclassified	Streptococcus_unclassified	0.547452	medium	1.64332e-15	1.24123e-14	TRUE	TRUE	2.1116	3.70248
AV00015	Tannerella	forsythia	BTASV153103	1.6344	large	8.70175e-74	3.08912e-71	TRUE	TRUE	-1.93954	-1.53739
AV00038	Treponema	denticola	BTASV138814	1.2925	large	9.62306e-53	1.13873e-50	TRUE	TRUE	-0.560108	-0.465817
AV00150	Treponema	denticola	denticola_unclassified	0.742535	medium	9.33475e-25	1.38076e-23	TRUE	TRUE	0.329885	0.532424
AV00449	Treponema	sp.HMT257	sp.HMT257_unclassified	0.646182	medium	7.10156e-19	7.41487e-18	TRUE	TRUE	0.437391	0.647481
AV00091	Veillonella	atypica	atypica_unclassified	0.209375	small	0.000185883	0.000423003	TRUE	TRUE	1.26214	1.66096
AV00058	Veillonella	atypica	atypica_unclassified	0.242141	small	0.000112116	0.000267121	TRUE	TRUE	1.2311	1.44901
AV00005	Veillonella	dispar	BTASV053366	0.147979	negligible	0.0132718	0.0235574	TRUE	FALSE	1.11425	1.10995
AV00016	Veillonella	dispar	BTASV053367	0.166294	negligible	0.0404533	0.0613714	FALSE	FALSE	1.12231	1.05025
AV00143	Veillonella	rogosae	BTASV052757	-0.530724	medium	1.47326e-12	8.30171e-12	TRUE	TRUE	0.48516	0.345604
AV00241	Veillonella	rogosae	BTASV052762	-0.417404	small	1.19672e-09	4.77342e-09	TRUE	TRUE	-0.123858	-1.04109
AV00571	Veillonella	rogosae	rogosae_unclassified	-0.640515	medium	2.18989e-18	2.10111e-17	TRUE	TRUE	-1.90512	-11.0967
AV00072	Veillonella	rogosae	rogosae_unclassified	-0.619052	medium	1.75539e-18	1.78047e-17	TRUE	TRUE	0.647084	0.575015
AV00084	Veillonella	rogosae	rogosae_unclassified	-0.494914	small	5.129e-13	3.0338e-12	TRUE	TRUE	0.714782	0.711368
AV00604	Veillonella	rogosae	rogosae_unclassified	-0.288631	small	1.74859e-05	4.66728e-05	TRUE	TRUE	-3.56554	-12.5164
AV00934	Veillonella	Veillonella_unclassified	Veillonella_unclassified	-0.331728	small	7.69816e-06	2.11849e-05	TRUE	TRUE	1.40692	1.1321
AV00052	Veillonella	Veillonella_unclassified	Veillonella_unclassified	-0.296839	small	2.12591e-05	5.63207e-05	TRUE	TRUE	0.825438	0.776624
AV00075	Veillonella	Veillonella_unclassified	Veillonella_unclassified	0.151778	negligible	0.0346687	0.0549436	FALSE	FALSE	-6.11139	-1.31038
AV00057	Veillonella	Veillonella_unclassified	Veillonella_unclassified	0.505678	medium	5.21301e-13	3.0338e-12	TRUE	TRUE	-1.74106	-0.85422

## Sheet: Data Sheet 8.3
ASVid	Genus	Species	ASV	Bef_Magnitude	Bef_Effect_size	Aft_Magnitude	Aft_Effect_size	Bef_Abund_Cond_Sp	Aft_Abund_Cond_Sp	Bef_Abund_Cond_ASV	Aft_Abund_Cond_ASV	Same_Cond_Sp_Bef_Aft	Same_Cond_ASV_Bef_Aft	Same_Magnitude_Bef_Aft
AV00185	Abiotrophia	defectiva	BTASV096782	Small	0.305122	Not_App	Not_App	Periodontitis	Not_App	Periodontitis	Not_App	Not_App	Not_App	Not_App
AV00210	Absconditabacteria (SR1) [F-1]_unclassified	Absconditabacteria (SR1) [F-1]_unclassified	Absconditabacteria (SR1) [F-1]_unclassified	Small	-0.380921	Small	-0.393293	Health	Health	Health	Health	TRUE	TRUE	TRUE
AV00867	Absconditabacteria (SR1) [F-1]_unclassified	Absconditabacteria (SR1) [F-1]_unclassified	Absconditabacteria (SR1) [F-1]_unclassified	Medium	-0.597197	Small	-0.427764	Health	Health	Health	Health	TRUE	TRUE	FALSE
AV01789	Actinobacteria_unclassified	Actinobacteria_unclassified	Actinobacteria_unclassified	Large	-0.877104	Not_App	Not_App	Health	Not_App	Health	Not_App	Not_App	Not_App	Not_App
AV00821	Actinomyces	Actinomyces_unclassified	Actinomyces_unclassified	Small	-0.482645	Small	-0.263126	Health	Both	Health	Health	FALSE	TRUE	TRUE
AV00245	Actinomyces	Actinomyces_unclassified	Actinomyces_unclassified	Not_App	Not_App	Small	-0.216517	Health	Both	Not_App	Health	FALSE	Not_App	Not_App
AV01098	Actinomyces	Actinomyces_unclassified	Actinomyces_unclassified	Negligible	-0.19027	Small	0.213672	Health	Both	Health	Periodontitis	FALSE	FALSE	FALSE
AV00672	Actinomyces	Actinomyces_unclassified	Actinomyces_unclassified	Small	-0.255212	Not_App	Not_App	Health	Both	Health	Not_App	FALSE	Not_App	Not_App
AV01009	Actinomyces	graevenitzii	graevenitzii_unclassified	Negligible	0.0243663	Not_App	Not_App	Periodontitis	Not_App	Periodontitis	Not_App	Not_App	Not_App	Not_App
AV00034	Actinomyces	sp.HMT169	BTASV057073	Small	-0.496149	Small	-0.486798	Health	Health	Health	Health	TRUE	TRUE	TRUE
AV00260	Actinomyces	sp.HMT172	BTASV057704	Small	0.388939	Small	0.365992	Both	Both	Periodontitis	Periodontitis	TRUE	TRUE	TRUE
AV00939	Actinomyces	sp.HMT172	sp.HMT172_unclassified	Medium	-0.636965	Not_App	Not_App	Both	Both	Health	Not_App	TRUE	Not_App	Not_App
AV00330	Actinomyces	sp.HMT172	sp.HMT172_unclassified	Negligible	-0.150573	Not_App	Not_App	Both	Both	Health	Not_App	TRUE	Not_App	Not_App
AV00577	Actinomyces	sp.HMT172	sp.HMT172_unclassified	Small	-0.458827	Small	-0.467695	Both	Both	Health	Health	TRUE	TRUE	TRUE
AV00525	Actinomyces	sp.HMT178	sp.HMT178_unclassified	Not_App	Not_App	Small	-0.232125	Not_App	Health	Not_App	Health	Not_App	Not_App	Not_App
AV00331	Aggregatibacter	sp.HMT458	sp.HMT458_unclassified	Not_App	Not_App	Small	-0.235777	Not_App	Health	Not_App	Health	Not_App	Not_App	Not_App
AV00925	Alloprevotella	rava	rava_unclassified	Not_App	Not_App	Small	0.48927	Not_App	Periodontitis	Not_App	Periodontitis	Not_App	Not_App	Not_App
AV00163	Alloprevotella	sp.HMT308	BTASV085325	Small	0.442569	Not_App	Not_App	Periodontitis	Not_App	Periodontitis	Not_App	Not_App	Not_App	Not_App
AV00528	Alloprevotella	sp.HMT473	BTASV112306	Negligible	-0.0368839	Not_App	Not_App	Health	Health	Health	Not_App	TRUE	Not_App	Not_App
AV00327	Alloprevotella	sp.HMT473	sp.HMT473_unclassified	Negligible	-0.0641479	Medium	-0.575819	Health	Health	Health	Health	TRUE	TRUE	FALSE
AV00542	Alloprevotella	sp.HMT473	sp.HMT473_unclassified	Small	-0.327466	Medium	-0.554197	Health	Health	Health	Health	TRUE	TRUE	FALSE
AV00655	Alloprevotella	sp.HMT473	sp.HMT473_unclassified	Small	-0.281449	Small	-0.238156	Health	Health	Health	Health	TRUE	TRUE	TRUE
AV00602	Alloprevotella	sp.HMT914	sp.HMT914_unclassified	Small	-0.24354	Negligible	-0.181103	Health	Health	Health	Health	TRUE	TRUE	FALSE
AV00662	Alloprevotella	sp.HMT914	sp.HMT914_unclassified	Small	-0.329692	Small	-0.371535	Health	Health	Health	Health	TRUE	TRUE	TRUE
AV00174	Alloprevotella	tannerae	BTASV107975	Not_App	Not_App	Medium	0.539105	Both	Both	Not_App	Periodontitis	TRUE	Not_App	Not_App
AV00128	Alloprevotella	tannerae	tannerae_unclassified	Medium	0.698157	Large	0.839056	Both	Both	Periodontitis	Periodontitis	TRUE	TRUE	FALSE
AV00250	Alloprevotella	tannerae	tannerae_unclassified	Small	0.447641	Small	0.485227	Both	Both	Periodontitis	Periodontitis	TRUE	TRUE	TRUE
AV00630	Alloprevotella	tannerae	tannerae_unclassified	Small	-0.261941	Small	-0.451533	Both	Both	Health	Health	TRUE	TRUE	TRUE
AV00387	Alloprevotella	tannerae	tannerae_unclassified	Not_App	Not_App	Medium	0.627335	Both	Both	Not_App	Periodontitis	TRUE	Not_App	Not_App
AV00802	Atopobium	parvulum	parvulum_unclassified	Small	0.352707	Medium	0.580775	Periodontitis	Periodontitis	Periodontitis	Periodontitis	TRUE	TRUE	FALSE
AV00127	Atopobium	parvulum	parvulum_unclassified	Small	0.435453	Not_App	Not_App	Periodontitis	Periodontitis	Periodontitis	Not_App	TRUE	Not_App	Not_App
AV01235	Bacteria_unclassified	Bacteria_unclassified	Bacteria_unclassified	Not_App	Not_App	Small	0.435235	Not_App	Periodontitis	Not_App	Periodontitis	Not_App	Not_App	Not_App
AV00061	Bacteroidales [G-2]	bacterium_HMT274	bacterium_HMT274_unclassified	Large	0.906774	Medium	0.594713	Periodontitis	Periodontitis	Periodontitis	Periodontitis	TRUE	TRUE	FALSE
AV00049	Bacteroidales [G-2]	bacterium_HMT274	bacterium_HMT274_unclassified	Medium	0.746332	Small	0.332238	Periodontitis	Periodontitis	Periodontitis	Periodontitis	TRUE	TRUE	FALSE
AV00354	Bergeyella	sp.HMT206	sp.HMT206_unclassified	Negligible	-0.0792386	Small	-0.418391	Health	Health	Health	Health	TRUE	TRUE	FALSE
AV00107	Bergeyella	sp.HMT322	BTASV089026	Small	0.397554	Medium	-0.637555	Periodontitis	Health	Periodontitis	Health	FALSE	FALSE	FALSE
AV00193	BTASV095389	BTASV095389_unclassified	BTASV095389_unclassified	Negligible	-0.175988	Not_App	Not_App	Health	Not_App	Health	Not_App	Not_App	Not_App	Not_App
AV00311	BTASV215497	BTASV215497_unclassified	BTASV215497_unclassified	Small	0.285405	Not_App	Not_App	Periodontitis	Not_App	Periodontitis	Not_App	Not_App	Not_App	Not_App
AV01107	Burkholderiales_unclassified	Burkholderiales_unclassified	Burkholderiales_unclassified	Not_App	Not_App	Small	0.416112	Not_App	Periodontitis	Not_App	Periodontitis	Not_App	Not_App	Not_App
AV00887	Butyrivibrio	sp.HMT455	BTASV107679	Medium	0.586542	Not_App	Not_App	Periodontitis	Not_App	Periodontitis	Not_App	Not_App	Not_App	Not_App
AV00080	Campylobacter	concisus	BTASV137880	Negligible	0.197922	Not_App	Not_App	Both	Health	Periodontitis	Not_App	FALSE	Not_App	Not_App
AV00451	Campylobacter	concisus	concisus_unclassified	Small	-0.220023	Small	-0.299102	Both	Health	Health	Health	FALSE	TRUE	TRUE
AV00041	Campylobacter	gracilis	BTASV155368	Large	0.902823	Medium	0.76766	Periodontitis	Periodontitis	Periodontitis	Periodontitis	TRUE	TRUE	FALSE
AV00020	Campylobacter	rectus	BTASV188427	Large	1.10655	Medium	0.720289	Periodontitis	Periodontitis	Periodontitis	Periodontitis	TRUE	TRUE	FALSE
AV00351	Campylobacter	sp.HMT044	BTASV011257	Small	0.310108	Small	0.204097	Periodontitis	Periodontitis	Periodontitis	Periodontitis	TRUE	TRUE	TRUE
AV00172	Capnocytophaga	Capnocytophaga_unclassified	Capnocytophaga_unclassified	Small	-0.22642	Negligible	-0.198119	Health	Health	Health	Health	TRUE	TRUE	FALSE
AV00239	Capnocytophaga	gingivalis	gingivalis_unclassified	Small	0.417567	Small	0.450292	Periodontitis	Periodontitis	Periodontitis	Periodontitis	TRUE	TRUE	TRUE
AV00093	Capnocytophaga	gingivalis	gingivalis_unclassified	Small	0.27802	Not_App	Not_App	Periodontitis	Periodontitis	Periodontitis	Not_App	TRUE	Not_App	Not_App
AV00120	Capnocytophaga	granulosa	BTASV089348	Small	0.265168	Not_App	Not_App	Periodontitis	Not_App	Periodontitis	Not_App	Not_App	Not_App	Not_App
AV00111	Capnocytophaga	granulosa	granulosa_unclassified	Small	0.481791	Not_App	Not_App	Periodontitis	Not_App	Periodontitis	Not_App	Not_App	Not_App	Not_App
AV00112	Capnocytophaga	leadbetteri	leadbetteri_unclassified	Small	0.344455	Not_App	Not_App	Periodontitis	Not_App	Periodontitis	Not_App	Not_App	Not_App	Not_App
AV00126	Capnocytophaga	leadbetteri	leadbetteri_unclassified	Small	0.445874	Not_App	Not_App	Periodontitis	Not_App	Periodontitis	Not_App	Not_App	Not_App	Not_App
AV00056	Capnocytophaga	sputigena	sputigena_unclassified	Not_App	Not_App	Small	-0.234561	Not_App	Health	Not_App	Health	Not_App	Not_App	Not_App
AV00103	Cardiobacterium	hominis	BTASV158475	Not_App	Not_App	Small	-0.383288	Not_App	Health	Not_App	Health	Not_App	Not_App	Not_App
AV00495	Catonella	morbi	morbi_unclassified	Not_App	Not_App	Small	-0.391259	Health	Health	Not_App	Health	TRUE	Not_App	Not_App
AV00716	Catonella	morbi	morbi_unclassified	Small	-0.342396	Small	-0.27037	Health	Health	Health	Health	TRUE	TRUE	TRUE
AV01158	Chitinophagaceae_unclassified	Chitinophagaceae_unclassified	Chitinophagaceae_unclassified	Large	-0.807939	Not_App	Not_App	Health	Not_App	Health	Not_App	Not_App	Not_App	Not_App
AV01115	Chitinophagaceae_unclassified	Chitinophagaceae_unclassified	Chitinophagaceae_unclassified	Large	-0.80629	Not_App	Not_App	Health	Not_App	Health	Not_App	Not_App	Not_App	Not_App
AV00684	Comamonadaceae_unclassified	Comamonadaceae_unclassified	Comamonadaceae_unclassified	Large	-0.878586	Not_App	Not_App	Health	Not_App	Health	Not_App	Not_App	Not_App	Not_App
AV00465	Comamonadaceae_unclassified	Comamonadaceae_unclassified	Comamonadaceae_unclassified	Large	-0.800825	Not_App	Not_App	Health	Not_App	Health	Not_App	Not_App	Not_App	Not_App
AV00068	Dialister	invisus	BTASV044355	Large	1.03589	Medium	0.766002	Periodontitis	Periodontitis	Periodontitis	Periodontitis	TRUE	TRUE	FALSE
AV00019	Filifactor	alocis	BTASV124203	Large	1.06796	Large	1.20842	Periodontitis	Periodontitis	Periodontitis	Periodontitis	TRUE	TRUE	TRUE
AV00097	Fretibacterium	fastidiosum	fastidiosum_unclassified	Large	0.824695	Large	1.19353	Periodontitis	Periodontitis	Periodontitis	Periodontitis	TRUE	TRUE	TRUE
AV00030	Fusobacterium	Fusobacterium_unclassified	Fusobacterium_unclassified	Medium	0.617325	Large	0.947377	Both	Periodontitis	Periodontitis	Periodontitis	FALSE	TRUE	FALSE
AV00060	Fusobacterium	Fusobacterium_unclassified	Fusobacterium_unclassified	Large	0.894325	Medium	0.66037	Both	Periodontitis	Periodontitis	Periodontitis	FALSE	TRUE	FALSE
AV00028	Fusobacterium	Fusobacterium_unclassified	Fusobacterium_unclassified	Medium	0.500281	Medium	0.536576	Both	Periodontitis	Periodontitis	Periodontitis	FALSE	TRUE	TRUE
AV00014	Fusobacterium	Fusobacterium_unclassified	Fusobacterium_unclassified	Medium	0.747267	Small	0.224731	Both	Periodontitis	Periodontitis	Periodontitis	FALSE	TRUE	FALSE
AV00169	Fusobacterium	Fusobacterium_unclassified	Fusobacterium_unclassified	Small	0.202548	Not_App	Not_App	Both	Periodontitis	Periodontitis	Not_App	FALSE	Not_App	Not_App
AV00769	Fusobacterium	Fusobacterium_unclassified	Fusobacterium_unclassified	Small	-0.345606	Not_App	Not_App	Both	Periodontitis	Health	Not_App	FALSE	Not_App	Not_App
AV00788	Fusobacterium	Fusobacterium_unclassified	Fusobacterium_unclassified	Small	-0.308097	Not_App	Not_App	Both	Periodontitis	Health	Not_App	FALSE	Not_App	Not_App
AV00044	Fusobacterium	nucleatum_subsp.polymorphum	nucleatum_subsp.polymorphum_unclassified	Large	0.82408	Small	0.277499	Periodontitis	Periodontitis	Periodontitis	Periodontitis	TRUE	TRUE	FALSE
AV00059	Fusobacterium	nucleatum_subsp.vincentii	BTASV066150	Large	0.813356	Medium	0.648118	Periodontitis	Periodontitis	Periodontitis	Periodontitis	TRUE	TRUE	FALSE
AV00010	Fusobacterium	nucleatum_subsp.vincentii	nucleatum_subsp.vincentii_unclassified	Large	1.36709	Large	1.12395	Periodontitis	Periodontitis	Periodontitis	Periodontitis	TRUE	TRUE	TRUE
AV00047	Fusobacterium	nucleatum_subsp.vincentii	nucleatum_subsp.vincentii_unclassified	Medium	0.7669	Medium	0.550606	Periodontitis	Periodontitis	Periodontitis	Periodontitis	TRUE	TRUE	TRUE
AV00192	Fusobacterium	nucleatum_subsp.vincentii	nucleatum_subsp.vincentii_unclassified	Negligible	0.00638352	Not_App	Not_App	Periodontitis	Periodontitis	Periodontitis	Not_App	TRUE	Not_App	Not_App
AV00012	Fusobacterium	nucleatum_subsp.vincentii	nucleatum_subsp.vincentii_unclassified	Large	0.808101	Small	0.446196	Periodontitis	Periodontitis	Periodontitis	Periodontitis	TRUE	TRUE	FALSE
AV00077	Fusobacterium	nucleatum_subsp.vincentii	nucleatum_subsp.vincentii_unclassified	Small	0.379139	Small	0.211137	Periodontitis	Periodontitis	Periodontitis	Periodontitis	TRUE	TRUE	TRUE
AV00011	Fusobacterium	periodonticum	BTASV066878	Small	-0.248529	Small	-0.446885	Both	Both	Health	Health	TRUE	TRUE	TRUE
AV00298	Fusobacterium	periodonticum	periodonticum_unclassified	Small	0.385172	Medium	0.646055	Both	Both	Periodontitis	Periodontitis	TRUE	TRUE	FALSE
AV01004	Fusobacterium	periodonticum	periodonticum_unclassified	Small	-0.45582	Small	-0.305706	Both	Both	Health	Health	TRUE	TRUE	TRUE
AV00845	Fusobacterium	periodonticum	periodonticum_unclassified	Small	-0.23553	Not_App	Not_App	Both	Both	Health	Not_App	TRUE	Not_App	Not_App
AV00076	Gemella	Gemella_unclassified	Gemella_unclassified	Medium	0.553065	Not_App	Not_App	Periodontitis	Not_App	Periodontitis	Not_App	Not_App	Not_App	Not_App
AV00026	Gemella	haemolysans	haemolysans_unclassified	Not_App	Not_App	Small	-0.352422	Not_App	Health	Not_App	Health	Not_App	Not_App	Not_App
AV00724	Gemella	haemolysans	haemolysans_unclassified	Not_App	Not_App	Small	-0.335903	Not_App	Health	Not_App	Health	Not_App	Not_App	Not_App
AV00118	Gemella	morbillorum	BTASV011336	Small	0.223157	Not_App	Not_App	Periodontitis	Not_App	Periodontitis	Not_App	Not_App	Not_App	Not_App
AV00136	Gemella	morbillorum	morbillorum_unclassified	Small	0.260769	Not_App	Not_App	Periodontitis	Not_App	Periodontitis	Not_App	Not_App	Not_App	Not_App
AV00372	Gracilib	BTASV215492	BTASV215492_unclassified	Small	-0.215135	Negligible	-0.171511	Health	Health	Health	Health	TRUE	TRUE	FALSE
AV00013	Granulicatella	adiacens	adiacens_unclassified	Small	0.30337	Not_App	Not_App	Both	Not_App	Periodontitis	Not_App	Not_App	Not_App	Not_App
AV00284	Granulicatella	adiacens	adiacens_unclassified	Small	-0.39319	Not_App	Not_App	Both	Not_App	Health	Not_App	Not_App	Not_App	Not_App
AV00207	Granulicatella	elegans	elegans_unclassified	Small	0.260679	Not_App	Not_App	Periodontitis	Not_App	Periodontitis	Not_App	Not_App	Not_App	Not_App
AV00738	Haemophilus	parainfluenzae	BTASV179115	Medium	-0.697378	Medium	-0.524855	Both	Health	Health	Health	FALSE	TRUE	TRUE
AV00078	Haemophilus	parainfluenzae	parainfluenzae_unclassified	Medium	-0.550226	Large	-0.82435	Both	Health	Health	Health	FALSE	TRUE	FALSE
AV00276	Haemophilus	parainfluenzae	parainfluenzae_unclassified	Medium	-0.613835	Not_App	Not_App	Both	Health	Health	Not_App	FALSE	Not_App	Not_App
AV00003	Haemophilus	parainfluenzae	parainfluenzae_unclassified	Medium	-0.695123	Medium	-0.608216	Both	Health	Health	Health	FALSE	TRUE	TRUE
AV00219	Haemophilus	parainfluenzae	parainfluenzae_unclassified	Medium	-0.619934	Medium	-0.576592	Both	Health	Health	Health	FALSE	TRUE	TRUE
AV00046	Haemophilus	parainfluenzae	parainfluenzae_unclassified	Not_App	Not_App	Small	-0.382585	Both	Health	Not_App	Health	FALSE	Not_App	Not_App
AV00094	Haemophilus	parainfluenzae	parainfluenzae_unclassified	Medium	-0.604286	Small	-0.418714	Both	Health	Health	Health	FALSE	TRUE	FALSE
AV00109	Haemophilus	parainfluenzae	parainfluenzae_unclassified	Small	-0.200152	Small	-0.265209	Both	Health	Health	Health	FALSE	TRUE	TRUE
AV00248	Haemophilus	parainfluenzae	parainfluenzae_unclassified	Small	-0.407044	Small	-0.32051	Both	Health	Health	Health	FALSE	TRUE	TRUE
AV00860	Haemophilus	parainfluenzae	parainfluenzae_unclassified	Medium	-0.555845	Small	-0.375277	Both	Health	Health	Health	FALSE	TRUE	FALSE
AV00045	Haemophilus	parainfluenzae	parainfluenzae_unclassified	Negligible	-0.098386	Small	-0.212454	Both	Health	Health	Health	FALSE	TRUE	FALSE
AV00552	Haemophilus	parainfluenzae	parainfluenzae_unclassified	Small	-0.426891	Small	-0.429927	Both	Health	Health	Health	FALSE	TRUE	TRUE
AV00226	Haemophilus	parainfluenzae	parainfluenzae_unclassified	Small	0.222034	Not_App	Not_App	Both	Health	Periodontitis	Not_App	FALSE	Not_App	Not_App
AV00321	Haemophilus	parainfluenzae	parainfluenzae_unclassified	Small	-0.411453	Not_App	Not_App	Both	Health	Health	Not_App	FALSE	Not_App	Not_App
AV00315	Haemophilus	paraphrohaemolyticus	BTASV010812	Not_App	Not_App	Small	-0.356513	Not_App	Health	Not_App	Health	Not_App	Not_App	Not_App
AV00268	Haemophilus	sp.HMT036	BTASV010999	Small	0.218788	Small	-0.27531	Periodontitis	Health	Periodontitis	Health	FALSE	FALSE	TRUE
AV00382	Haemophilus	sputorum	BTASV221825	Medium	-0.688196	Large	-0.815943	Health	Health	Health	Health	TRUE	TRUE	FALSE
AV00564	Haemophilus	sputorum	sputorum_unclassified	Large	-0.879715	Large	-1.10419	Health	Health	Health	Health	TRUE	TRUE	TRUE
AV00317	Lachnoanaerobaculum	orale	orale_unclassified	Medium	0.6285	Small	0.2944	Periodontitis	Periodontitis	Periodontitis	Periodontitis	TRUE	TRUE	FALSE
AV00152	Lachnoanaerobaculum	umeaense	umeaense_unclassified	Small	-0.329083	Small	-0.262144	Health	Health	Health	Health	TRUE	TRUE	TRUE
AV00714	Lachnospiraceae [G-3]	bacterium_HMT100	bacterium_HMT100_unclassified	Small	-0.471544	Small	-0.332609	Health	Health	Health	Health	TRUE	TRUE	TRUE
AV00017	Lautropia	mirabilis	BTASV005234	Small	-0.465955	Small	-0.48334	Health	Health	Health	Health	TRUE	TRUE	TRUE
AV00053	Lautropia	mirabilis	BTASV005235	Small	-0.387685	Small	-0.460833	Health	Health	Health	Health	TRUE	TRUE	TRUE
AV00067	Lautropia	mirabilis	mirabilis_unclassified	Small	-0.483955	Small	-0.23797	Health	Health	Health	Health	TRUE	TRUE	TRUE
AV00168	Lautropia	mirabilis	mirabilis_unclassified	Small	-0.324512	Not_App	Not_App	Health	Health	Health	Not_App	TRUE	Not_App	Not_App
AV00139	Leptotrichia	hofstadii	hofstadii_unclassified	Small	0.286595	Not_App	Not_App	Periodontitis	Not_App	Periodontitis	Not_App	Not_App	Not_App	Not_App
AV00024	Leptotrichia	hongkongensis	hongkongensis_unclassified	Small	0.365277	Not_App	Not_App	Periodontitis	Not_App	Periodontitis	Not_App	Not_App	Not_App	Not_App
AV00079	Leptotrichia	Leptotrichia_unclassified	Leptotrichia_unclassified	Medium	0.569513	Small	0.234557	Both	Both	Periodontitis	Periodontitis	TRUE	TRUE	FALSE
AV00463	Leptotrichia	Leptotrichia_unclassified	Leptotrichia_unclassified	Small	-0.34008	Small	-0.251276	Both	Both	Health	Health	TRUE	TRUE	TRUE
AV00601	Leptotrichia	sp.HMT215	sp.HMT215_unclassified	Negligible	-0.0681708	Not_App	Not_App	Health	Not_App	Health	Not_App	Not_App	Not_App	Not_App
AV00222	Leptotrichia	sp.HMT221	sp.HMT221_unclassified	Small	0.349269	Not_App	Not_App	Periodontitis	Not_App	Periodontitis	Not_App	Not_App	Not_App	Not_App
AV00436	Leptotrichia	sp.HMT221	sp.HMT221_unclassified	Small	0.319344	Not_App	Not_App	Periodontitis	Not_App	Periodontitis	Not_App	Not_App	Not_App	Not_App
AV00251	Leptotrichia	sp.HMT225	BTASV075684	Small	0.318871	Not_App	Not_App	Periodontitis	Not_App	Periodontitis	Not_App	Not_App	Not_App	Not_App
AV00033	Leptotrichia	sp.HMT417	BTASV102426	Medium	0.554105	Not_App	Not_App	Periodontitis	Periodontitis	Periodontitis	Not_App	TRUE	Not_App	Not_App
AV00633	Leptotrichia	sp.HMT417	sp.HMT417_unclassified	Not_App	Not_App	Small	0.231181	Periodontitis	Periodontitis	Not_App	Periodontitis	TRUE	Not_App	Not_App
AV00238	Leptotrichia	sp.HMT417	sp.HMT417_unclassified	Small	0.45602	Small	0.3569	Periodontitis	Periodontitis	Periodontitis	Periodontitis	TRUE	TRUE	TRUE
AV00055	Leptotrichia	wadei	BTASV075529	Large	0.802485	Medium	0.54553	Periodontitis	Periodontitis	Periodontitis	Periodontitis	TRUE	TRUE	FALSE
AV00146	Leptotrichia	wadei	BTASV075583	Medium	0.597291	Small	0.38106	Periodontitis	Periodontitis	Periodontitis	Periodontitis	TRUE	TRUE	FALSE
AV00342	Megasphaera	micronuciformis	BTASV046751	Medium	0.570964	Small	0.245426	Periodontitis	Periodontitis	Periodontitis	Periodontitis	TRUE	TRUE	FALSE
AV00481	Megasphaera	micronuciformis	micronuciformis_unclassified	Small	0.461134	Small	0.254674	Periodontitis	Periodontitis	Periodontitis	Periodontitis	TRUE	TRUE	TRUE
AV00409	Megasphaera	micronuciformis	micronuciformis_unclassified	Small	0.481631	Not_App	Not_App	Periodontitis	Periodontitis	Periodontitis	Not_App	TRUE	Not_App	Not_App
AV00639	Megasphaera	micronuciformis	micronuciformis_unclassified	Small	0.365916	Not_App	Not_App	Periodontitis	Periodontitis	Periodontitis	Not_App	TRUE	Not_App	Not_App
AV00213	Mycoplasma	faucium	faucium_unclassified	Large	1.13264	Large	1.15063	Periodontitis	Periodontitis	Periodontitis	Periodontitis	TRUE	TRUE	TRUE
AV01278	Negativicutes_unclassified	Negativicutes_unclassified	Negativicutes_unclassified	Negligible	0.136691	Small	0.407902	Periodontitis	Periodontitis	Periodontitis	Periodontitis	TRUE	TRUE	FALSE
AV00063	Neisseria	elongata	elongata_unclassified	Not_App	Not_App	Small	-0.289819	Not_App	Health	Not_App	Health	Not_App	Not_App	Not_App
AV00283	Neisseria	Neisseria_unclassified	Neisseria_unclassified	Medium	-0.796989	Not_App	Not_App	Health	Both	Health	Not_App	FALSE	Not_App	Not_App
AV00411	Neisseria	Neisseria_unclassified	Neisseria_unclassified	Medium	-0.526699	Not_App	Not_App	Health	Both	Health	Not_App	FALSE	Not_App	Not_App
AV00418	Neisseria	Neisseria_unclassified	Neisseria_unclassified	Medium	-0.523897	Not_App	Not_App	Health	Both	Health	Not_App	FALSE	Not_App	Not_App
AV00608	Neisseria	Neisseria_unclassified	Neisseria_unclassified	Medium	-0.510623	Not_App	Not_App	Health	Both	Health	Not_App	FALSE	Not_App	Not_App
AV00799	Neisseria	Neisseria_unclassified	Neisseria_unclassified	Medium	-0.56824	Not_App	Not_App	Health	Both	Health	Not_App	FALSE	Not_App	Not_App
AV00859	Neisseria	Neisseria_unclassified	Neisseria_unclassified	Medium	-0.548438	Not_App	Not_App	Health	Both	Health	Not_App	FALSE	Not_App	Not_App
AV01117	Neisseria	Neisseria_unclassified	Neisseria_unclassified	Medium	-0.664112	Not_App	Not_App	Health	Both	Health	Not_App	FALSE	Not_App	Not_App
AV00510	Neisseria	Neisseria_unclassified	Neisseria_unclassified	Negligible	-0.199211	Negligible	0.120155	Health	Both	Health	Periodontitis	FALSE	FALSE	TRUE
AV00446	Neisseria	Neisseria_unclassified	Neisseria_unclassified	Small	-0.276716	Negligible	-0.158358	Health	Both	Health	Health	FALSE	TRUE	FALSE
AV00230	Neisseria	Neisseria_unclassified	Neisseria_unclassified	Negligible	-0.0580089	Small	0.301835	Health	Both	Health	Periodontitis	FALSE	FALSE	FALSE
AV00657	Neisseria	Neisseria_unclassified	Neisseria_unclassified	Negligible	-0.12559	Small	0.22438	Health	Both	Health	Periodontitis	FALSE	FALSE	FALSE
AV00815	Neisseria	Neisseria_unclassified	Neisseria_unclassified	Negligible	-0.09782	Small	0.36652	Health	Both	Health	Periodontitis	FALSE	FALSE	FALSE
AV00082	Neisseria	Neisseria_unclassified	Neisseria_unclassified	Small	-0.491034	Small	-0.326598	Health	Both	Health	Health	FALSE	TRUE	TRUE
AV00092	Neisseria	Neisseria_unclassified	Neisseria_unclassified	Small	-0.233732	Not_App	Not_App	Health	Both	Health	Not_App	FALSE	Not_App	Not_App
AV00134	Neisseria	Neisseria_unclassified	Neisseria_unclassified	Small	-0.41648	Not_App	Not_App	Health	Both	Health	Not_App	FALSE	Not_App	Not_App
AV00288	Neisseria	Neisseria_unclassified	Neisseria_unclassified	Small	-0.21263	Not_App	Not_App	Health	Both	Health	Not_App	FALSE	Not_App	Not_App
AV00295	Neisseria	Neisseria_unclassified	Neisseria_unclassified	Small	-0.289792	Not_App	Not_App	Health	Both	Health	Not_App	FALSE	Not_App	Not_App
AV00370	Neisseria	Neisseria_unclassified	Neisseria_unclassified	Small	-0.253757	Not_App	Not_App	Health	Both	Health	Not_App	FALSE	Not_App	Not_App
AV00632	Neisseria	Neisseria_unclassified	Neisseria_unclassified	Small	-0.499567	Not_App	Not_App	Health	Both	Health	Not_App	FALSE	Not_App	Not_App
AV00173	Neisseria	oralis	BTASV002194	Small	-0.371042	Not_App	Not_App	Health	Not_App	Health	Not_App	Not_App	Not_App	Not_App
AV00035	Neisseria	perflava	BTASV036108	Small	-0.322032	Small	-0.412374	Health	Both	Health	Health	FALSE	TRUE	TRUE
AV00462	Neisseria	perflava	BTASV036121	Small	-0.390578	Medium	-0.536218	Health	Both	Health	Health	FALSE	TRUE	FALSE
AV00718	Neisseria	perflava	perflava_unclassified	Negligible	-0.0318628	Not_App	Not_App	Health	Both	Health	Not_App	FALSE	Not_App	Not_App
AV00309	Neisseria	perflava	perflava_unclassified	Not_App	Not_App	Negligible	-0.143642	Health	Both	Not_App	Health	FALSE	Not_App	Not_App
AV00190	Neisseria	perflava	perflava_unclassified	Not_App	Not_App	Small	0.2788	Health	Both	Not_App	Periodontitis	FALSE	Not_App	Not_App
AV00018	Neisseria	perflava	perflava_unclassified	Small	-0.452716	Small	-0.268531	Health	Both	Health	Health	FALSE	TRUE	TRUE
AV00505	Neisseria	perflava	perflava_unclassified	Small	-0.499326	Not_App	Not_App	Health	Both	Health	Not_App	FALSE	Not_App	Not_App
AV00781	Neisseria	subflava	subflava_unclassified	Small	-0.448888	Not_App	Not_App	Health	Not_App	Health	Not_App	Not_App	Not_App	Not_App
AV00159	Ochrobactrum	anthropi	BTASV124479	Large	-0.9684	Not_App	Not_App	Health	Not_App	Health	Not_App	Not_App	Not_App	Not_App
AV00464	Oribacterium	asaccharolyticum	BTASV036851	Not_App	Not_App	Small	0.302521	Not_App	Periodontitis	Not_App	Periodontitis	Not_App	Not_App	Not_App
AV00366	Oribacterium	Oribacterium_unclassified	Oribacterium_unclassified	Medium	-0.576208	Medium	-0.562846	Health	Health	Health	Health	TRUE	TRUE	TRUE
AV00117	Oribacterium	sinus	BTASV107685	Small	-0.499319	Small	-0.490169	Health	Health	Health	Health	TRUE	TRUE	TRUE
AV00021	Parvimonas	sp.HMT110	sp.HMT110_unclassified	Large	1.23065	Large	1.21723	Periodontitis	Periodontitis	Periodontitis	Periodontitis	TRUE	TRUE	TRUE
AV01019	Peptostreptococcaceae [XI][G-5]	bacterium_HMT493	BTASV114299	Large	-0.842471	Small	-0.456411	Health	Health	Health	Health	TRUE	TRUE	FALSE
AV00129	Peptostreptococcaceae [XI][G-5]	saphenum	saphenum_unclassified	Large	0.868706	Large	1.16557	Periodontitis	Periodontitis	Periodontitis	Periodontitis	TRUE	TRUE	TRUE
AV00189	Peptostreptococcaceae [XI][G-6]	nodatum	BTASV174812	Large	0.903776	Large	1.11563	Periodontitis	Periodontitis	Periodontitis	Periodontitis	TRUE	TRUE	TRUE
AV00051	Peptostreptococcaceae [XI][G-9]	brachy	BTASV129419	Large	0.944393	Large	1.16294	Periodontitis	Periodontitis	Periodontitis	Periodontitis	TRUE	TRUE	TRUE
AV00224	Porphyromonas	endodontalis	BTASV079655	Negligible	0.0335398	Not_App	Not_App	Periodontitis	Periodontitis	Periodontitis	Not_App	TRUE	Not_App	Not_App
AV00023	Porphyromonas	endodontalis	endodontalis_unclassified	Large	0.814149	Medium	0.64815	Periodontitis	Periodontitis	Periodontitis	Periodontitis	TRUE	TRUE	FALSE
AV00106	Porphyromonas	endodontalis	endodontalis_unclassified	Not_App	Not_App	Small	0.242411	Periodontitis	Periodontitis	Not_App	Periodontitis	TRUE	Not_App	Not_App
AV00069	Porphyromonas	endodontalis	endodontalis_unclassified	Medium	0.623911	Small	0.469498	Periodontitis	Periodontitis	Periodontitis	Periodontitis	TRUE	TRUE	FALSE
AV00008	Porphyromonas	gingivalis	BTASV154369	Large	0.894396	Large	1.06555	Both	Periodontitis	Periodontitis	Periodontitis	FALSE	TRUE	TRUE
AV00104	Porphyromonas	gingivalis	gingivalis_unclassified	Negligible	0.108059	Medium	0.616416	Both	Periodontitis	Periodontitis	Periodontitis	FALSE	TRUE	FALSE
AV00171	Porphyromonas	gingivalis	gingivalis_unclassified	Negligible	0.0146688	Small	0.344343	Both	Periodontitis	Periodontitis	Periodontitis	FALSE	TRUE	FALSE
AV00229	Porphyromonas	gingivalis	gingivalis_unclassified	Small	-0.371072	Not_App	Not_App	Both	Periodontitis	Health	Not_App	FALSE	Not_App	Not_App
AV00031	Porphyromonas	pasteri	BTASV079927	Small	-0.445998	Small	-0.258403	Health	Health	Health	Health	TRUE	TRUE	TRUE
AV01152	Porphyromonas	pasteri	pasteri_unclassified	Medium	-0.708969	Not_App	Not_App	Health	Health	Health	Not_App	TRUE	Not_App	Not_App
AV00407	Porphyromonas	pasteri	pasteri_unclassified	Medium	-0.540645	Small	-0.462635	Health	Health	Health	Health	TRUE	TRUE	FALSE
AV00039	Porphyromonas	pasteri	pasteri_unclassified	Small	-0.39531	Small	-0.47481	Health	Health	Health	Health	TRUE	TRUE	TRUE
AV00043	Porphyromonas	pasteri	pasteri_unclassified	Small	-0.481837	Small	-0.435118	Health	Health	Health	Health	TRUE	TRUE	TRUE
AV00154	Porphyromonas	pasteri	pasteri_unclassified	Small	-0.322501	Small	-0.457656	Health	Health	Health	Health	TRUE	TRUE	TRUE
AV00584	Porphyromonas	pasteri	pasteri_unclassified	Small	-0.334055	Not_App	Not_App	Health	Health	Health	Not_App	TRUE	Not_App	Not_App
AV00711	Porphyromonas	pasteri	pasteri_unclassified	Small	-0.480079	Not_App	Not_App	Health	Health	Health	Not_App	TRUE	Not_App	Not_App
AV00290	Porphyromonas	sp.HMT275	BTASV079852	Not_App	Not_App	Small	0.268902	Not_App	Periodontitis	Not_App	Periodontitis	Not_App	Not_App	Not_App
AV00536	Prevotella	aurantiaca	aurantiaca_unclassified	Medium	-0.53722	Small	-0.330325	Health	Health	Health	Health	TRUE	TRUE	FALSE
AV00147	Prevotella	histicola	BTASV084519	Small	0.447825	Not_App	Not_App	Both	Not_App	Periodontitis	Not_App	Not_App	Not_App	Not_App
AV00654	Prevotella	histicola	histicola_unclassified	Negligible	-0.0572567	Not_App	Not_App	Both	Not_App	Health	Not_App	Not_App	Not_App	Not_App
AV00095	Prevotella	histicola	histicola_unclassified	Small	0.454717	Not_App	Not_App	Both	Not_App	Periodontitis	Not_App	Not_App	Not_App	Not_App
AV00007	Prevotella	melaninogenica	BTASV111236	Medium	0.677829	Not_App	Not_App	Periodontitis	Both	Periodontitis	Not_App	FALSE	Not_App	Not_App
AV00138	Prevotella	melaninogenica	melaninogenica_unclassified	Medium	0.512589	Not_App	Not_App	Periodontitis	Both	Periodontitis	Not_App	FALSE	Not_App	Not_App
AV00166	Prevotella	melaninogenica	melaninogenica_unclassified	Not_App	Not_App	Small	-0.471137	Periodontitis	Both	Not_App	Health	FALSE	Not_App	Not_App
AV00255	Prevotella	melaninogenica	melaninogenica_unclassified	Not_App	Not_App	Small	0.351572	Periodontitis	Both	Not_App	Periodontitis	FALSE	Not_App	Not_App
AV00513	Prevotella	nanceiensis	BTASV084717	Not_App	Not_App	Small	-0.217523	Health	Health	Not_App	Health	TRUE	Not_App	Not_App
AV00289	Prevotella	nanceiensis	nanceiensis_unclassified	Not_App	Not_App	Small	-0.25145	Health	Health	Not_App	Health	TRUE	Not_App	Not_App
AV00334	Prevotella	nanceiensis	nanceiensis_unclassified	Not_App	Not_App	Small	-0.376707	Health	Health	Not_App	Health	TRUE	Not_App	Not_App
AV00603	Prevotella	nanceiensis	nanceiensis_unclassified	Small	-0.227276	Not_App	Not_App	Health	Health	Health	Not_App	TRUE	Not_App	Not_App
AV00086	Prevotella	nigrescens	BTASV174229	Not_App	Not_App	Small	0.274118	Periodontitis	Periodontitis	Not_App	Periodontitis	TRUE	Not_App	Not_App
AV00025	Prevotella	nigrescens	nigrescens_unclassified	Medium	0.565494	Small	0.35293	Periodontitis	Periodontitis	Periodontitis	Periodontitis	TRUE	TRUE	FALSE
AV00455	Prevotella	pallens	BTASV177783	Small	0.437251	Not_App	Not_App	Both	Periodontitis	Periodontitis	Not_App	FALSE	Not_App	Not_App
AV00530	Prevotella	pallens	pallens_unclassified	Small	0.419104	Medium	0.529	Both	Periodontitis	Periodontitis	Periodontitis	FALSE	TRUE	FALSE
AV00122	Prevotella	pallens	pallens_unclassified	Medium	0.728719	Small	0.389392	Both	Periodontitis	Periodontitis	Periodontitis	FALSE	TRUE	FALSE
AV00240	Prevotella	pallens	pallens_unclassified	Small	0.380111	Small	0.296597	Both	Periodontitis	Periodontitis	Periodontitis	FALSE	TRUE	TRUE
AV00748	Prevotella	pallens	pallens_unclassified	Small	-0.319436	Not_App	Not_App	Both	Periodontitis	Health	Not_App	FALSE	Not_App	Not_App
AV00151	Prevotella	Prevotella_unclassified	Prevotella_unclassified	Medium	0.505355	Not_App	Not_App	Periodontitis	Periodontitis	Periodontitis	Not_App	TRUE	Not_App	Not_App
AV00776	Prevotella	Prevotella_unclassified	Prevotella_unclassified	Not_App	Not_App	Medium	0.526125	Periodontitis	Periodontitis	Not_App	Periodontitis	TRUE	Not_App	Not_App
AV00824	Prevotella	Prevotella_unclassified	Prevotella_unclassified	Not_App	Not_App	Small	0.494257	Periodontitis	Periodontitis	Not_App	Periodontitis	TRUE	Not_App	Not_App
AV01016	Prevotella	Prevotella_unclassified	Prevotella_unclassified	Not_App	Not_App	Small	0.454236	Periodontitis	Periodontitis	Not_App	Periodontitis	TRUE	Not_App	Not_App
AV00137	Prevotella	salivae	salivae_unclassified	Large	0.838907	Not_App	Not_App	Periodontitis	Periodontitis	Periodontitis	Not_App	TRUE	Not_App	Not_App
AV00518	Prevotella	salivae	salivae_unclassified	Small	0.454023	Not_App	Not_App	Periodontitis	Periodontitis	Periodontitis	Not_App	TRUE	Not_App	Not_App
AV00700	Prevotella	salivae	salivae_unclassified	Small	0.342356	Small	0.391728	Periodontitis	Periodontitis	Periodontitis	Periodontitis	TRUE	TRUE	TRUE
AV00651	Prevotella	scopos	BTASV218844	Negligible	-0.0666578	Negligible	-0.188303	Health	Health	Health	Health	TRUE	TRUE	TRUE
AV00413	Prevotella	shahii	BTASV195573	Not_App	Not_App	Medium	-0.522683	Not_App	Health	Not_App	Health	Not_App	Not_App	Not_App
AV00217	Prevotella	sp.HMT304	sp.HMT304_unclassified	Large	0.802437	Large	1.03306	Periodontitis	Periodontitis	Periodontitis	Periodontitis	TRUE	TRUE	TRUE
AV00414	Prevotella	sp.HMT306	BTASV085193	Negligible	0.0603497	Not_App	Not_App	Periodontitis	Not_App	Periodontitis	Not_App	Not_App	Not_App	Not_App
AV01529	Pseudomonas	fluorescens	BTASV151124	Medium	-0.752146	Not_App	Not_App	Health	Not_App	Health	Not_App	Not_App	Not_App	Not_App
AV01693	Pseudomonas	fluorescens	BTASV152670	Medium	-0.752205	Not_App	Not_App	Health	Not_App	Health	Not_App	Not_App	Not_App	Not_App
AV00695	Ralstonia	pickettii	BTASV213658	Negligible	0.185179	Small	0.352105	Periodontitis	Periodontitis	Periodontitis	Periodontitis	TRUE	TRUE	FALSE
AV00182	Ralstonia	sp.HMT406	BTASV100429	Small	-0.460078	Not_App	Not_App	Health	Not_App	Health	Not_App	Not_App	Not_App	Not_App
AV00125	Rhizobiales_unclassified	Rhizobiales_unclassified	Rhizobiales_unclassified	Negligible	0.113363	Not_App	Not_App	Periodontitis	Not_App	Periodontitis	Not_App	Not_App	Not_App	Not_App
AV00006	Rothia	aeria	BTASV063887	Large	-0.922553	Medium	-0.789918	Health	Health	Health	Health	TRUE	TRUE	FALSE
AV00054	Rothia	mucilaginosa	BTASV171475	Negligible	-0.192341	Not_App	Not_App	Both	Both	Health	Not_App	TRUE	Not_App	Not_App
AV00088	Rothia	mucilaginosa	BTASV171477	Small	0.481041	Not_App	Not_App	Both	Both	Periodontitis	Not_App	TRUE	Not_App	Not_App
AV00565	Rothia	mucilaginosa	mucilaginosa_unclassified	Medium	-0.50083	Not_App	Not_App	Both	Both	Health	Not_App	TRUE	Not_App	Not_App
AV00638	Rothia	mucilaginosa	mucilaginosa_unclassified	Small	-0.460857	Not_App	Not_App	Both	Both	Health	Not_App	TRUE	Not_App	Not_App
AV00048	Rothia	mucilaginosa	mucilaginosa_unclassified	Small	-0.284448	Small	-0.240515	Both	Both	Health	Health	TRUE	TRUE	TRUE
AV00148	Rothia	mucilaginosa	mucilaginosa_unclassified	Small	0.463281	Small	0.342446	Both	Both	Periodontitis	Periodontitis	TRUE	TRUE	TRUE
AV00081	Ruminococcaceae [G-1]	bacterium_HMT075	bacterium_HMT075_unclassified	Medium	0.5576	Not_App	Not_App	Periodontitis	Not_App	Periodontitis	Not_App	Not_App	Not_App	Not_App
AV00293	Ruminococcaceae [G-2]	bacterium_HMT085	bacterium_HMT085_unclassified	Medium	0.547267	Not_App	Not_App	Periodontitis	Not_App	Periodontitis	Not_App	Not_App	Not_App	Not_App
AV00050	Sacchari	BTASV095406	BTASV095406_unclassified	Medium	0.612979	Small	0.212869	Periodontitis	Periodontitis	Periodontitis	Periodontitis	TRUE	TRUE	FALSE
AV00324	Sacchari	BTASV095822	BTASV095822_unclassified	Not_App	Not_App	Small	-0.359157	Not_App	Health	Not_App	Health	Not_App	Not_App	Not_App
AV00036	Sacchari	BTASV095869	BTASV095869_unclassified	Negligible	0.166324	Medium	-0.512848	Periodontitis	Health	Periodontitis	Health	FALSE	FALSE	FALSE
AV00037	Sacchari	BTASV096126	BTASV096126_unclassified	Medium	0.689182	Medium	0.691294	Periodontitis	Periodontitis	Periodontitis	Periodontitis	TRUE	TRUE	TRUE
AV00522	Sacchari	BTASV215339	BTASV215339_unclassified	Small	-0.433461	Small	-0.291828	Health	Health	Health	Health	TRUE	TRUE	TRUE
AV00201	Sacchari	Sacchari_unclassified	Sacchari_unclassified	Not_App	Not_App	Medium	-0.577898	Not_App	Both	Not_App	Health	Not_App	Not_App	Not_App
AV00371	Sacchari	Sacchari_unclassified	Sacchari_unclassified	Not_App	Not_App	Small	-0.245384	Not_App	Both	Not_App	Health	Not_App	Not_App	Not_App
AV00402	Sacchari	Sacchari_unclassified	Sacchari_unclassified	Not_App	Not_App	Small	-0.389327	Not_App	Both	Not_App	Health	Not_App	Not_App	Not_App
AV00070	Sacchari	Sacchari_unclassified	Sacchari_unclassified	Not_App	Not_App	Small	0.263953	Not_App	Both	Not_App	Periodontitis	Not_App	Not_App	Not_App
AV00223	Selenomonas	sp.HMT136	BTASV049657	Negligible	0.192702	Not_App	Not_App	Both	Not_App	Periodontitis	Not_App	Not_App	Not_App	Not_App
AV00975	Selenomonas	sp.HMT136	BTASV049657	Negligible	-0.149419	Not_App	Not_App	Both	Not_App	Health	Not_App	Not_App	Not_App	Not_App
AV00659	Solobacterium	moorei	moorei_unclassified	Negligible	-0.195103	Small	-0.217886	Health	Health	Health	Health	TRUE	TRUE	FALSE
AV00306	Sphingomonas	echinoides	echinoides_unclassified	Negligible	-0.178401	Not_App	Not_App	Health	Not_App	Health	Not_App	Not_App	Not_App	Not_App
AV00237	Stomatobaculum	longum	longum_unclassified	Large	0.904043	Medium	0.702272	Periodontitis	Periodontitis	Periodontitis	Periodontitis	TRUE	TRUE	FALSE
AV00101	Streptococcus	constellatus	constellatus_unclassified	Medium	0.722935	Large	1.11463	Periodontitis	Periodontitis	Periodontitis	Periodontitis	TRUE	TRUE	FALSE
AV00001	Streptococcus	oralis_subsp.dentisani_clade_058	BTASV016027	Small	-0.345049	Small	-0.241371	Health	Health	Health	Health	TRUE	TRUE	TRUE
AV00425	Streptococcus	oralis_subsp.dentisani_clade_058	oralis_subsp.dentisani_clade_058_unclassified	Large	-0.853495	Not_App	Not_App	Health	Health	Health	Not_App	TRUE	Not_App	Not_App
AV01042	Streptococcus	oralis_subsp.dentisani_clade_058	oralis_subsp.dentisani_clade_058_unclassified	Large	-1.12546	Large	-1.0088	Health	Health	Health	Health	TRUE	TRUE	TRUE
AV00320	Streptococcus	oralis_subsp.dentisani_clade_058	oralis_subsp.dentisani_clade_058_unclassified	Medium	-0.574149	Not_App	Not_App	Health	Health	Health	Not_App	TRUE	Not_App	Not_App
AV00560	Streptococcus	oralis_subsp.dentisani_clade_058	oralis_subsp.dentisani_clade_058_unclassified	Small	-0.254237	Negligible	-0.180888	Health	Health	Health	Health	TRUE	TRUE	FALSE
AV00228	Streptococcus	sanguinis	sanguinis_unclassified	Large	-1.08034	Small	-0.266231	Health	Health	Health	Health	TRUE	TRUE	FALSE
AV00087	Streptococcus	sp.HMT057	BTASV015951	Small	0.498803	Not_App	Not_App	Periodontitis	Not_App	Periodontitis	Not_App	Not_App	Not_App	Not_App
AV00220	Streptococcus	Streptococcus_unclassified	Streptococcus_unclassified	Large	-0.835125	Not_App	Not_App	Both	Both	Health	Not_App	TRUE	Not_App	Not_App
AV00355	Streptococcus	Streptococcus_unclassified	Streptococcus_unclassified	Large	-1.21486	Not_App	Not_App	Both	Both	Health	Not_App	TRUE	Not_App	Not_App
AV00022	Streptococcus	Streptococcus_unclassified	Streptococcus_unclassified	Medium	-0.570558	Not_App	Not_App	Both	Both	Health	Not_App	TRUE	Not_App	Not_App
AV00181	Streptococcus	Streptococcus_unclassified	Streptococcus_unclassified	Medium	-0.545805	Not_App	Not_App	Both	Both	Health	Not_App	TRUE	Not_App	Not_App
AV00774	Streptococcus	Streptococcus_unclassified	Streptococcus_unclassified	Medium	-0.707137	Not_App	Not_App	Both	Both	Health	Not_App	TRUE	Not_App	Not_App
AV00029	Streptococcus	Streptococcus_unclassified	Streptococcus_unclassified	Medium	0.549653	Medium	0.501293	Both	Both	Periodontitis	Periodontitis	TRUE	TRUE	TRUE
AV00042	Streptococcus	Streptococcus_unclassified	Streptococcus_unclassified	Medium	0.725607	Medium	0.547452	Both	Both	Periodontitis	Periodontitis	TRUE	TRUE	TRUE
AV00115	Streptococcus	Streptococcus_unclassified	Streptococcus_unclassified	Medium	-0.795	Medium	-0.567702	Both	Both	Health	Health	TRUE	TRUE	TRUE
AV00658	Streptococcus	Streptococcus_unclassified	Streptococcus_unclassified	Negligible	0.199616	Negligible	-0.195201	Both	Both	Periodontitis	Health	TRUE	FALSE	TRUE
AV00121	Streptococcus	Streptococcus_unclassified	Streptococcus_unclassified	Large	-1.28438	Negligible	-0.150189	Both	Both	Health	Health	TRUE	TRUE	FALSE
AV00390	Streptococcus	Streptococcus_unclassified	Streptococcus_unclassified	Not_App	Not_App	Small	0.256613	Both	Both	Not_App	Periodontitis	TRUE	Not_App	Not_App
AV00537	Streptococcus	Streptococcus_unclassified	Streptococcus_unclassified	Not_App	Not_App	Small	0.222139	Both	Both	Not_App	Periodontitis	TRUE	Not_App	Not_App
AV00598	Streptococcus	Streptococcus_unclassified	Streptococcus_unclassified	Not_App	Not_App	Medium	0.524142	Both	Both	Not_App	Periodontitis	TRUE	Not_App	Not_App
AV00085	Streptococcus	Streptococcus_unclassified	Streptococcus_unclassified	Large	-1.21264	Small	-0.411254	Both	Both	Health	Health	TRUE	TRUE	FALSE
AV00090	Streptococcus	Streptococcus_unclassified	Streptococcus_unclassified	Large	-1.19587	Small	-0.479854	Both	Both	Health	Health	TRUE	TRUE	FALSE
AV00155	Streptococcus	Streptococcus_unclassified	Streptococcus_unclassified	Large	-1.14879	Small	-0.372425	Both	Both	Health	Health	TRUE	TRUE	FALSE
AV00653	Streptococcus	Streptococcus_unclassified	Streptococcus_unclassified	Large	-1.00609	Small	-0.312777	Both	Both	Health	Health	TRUE	TRUE	FALSE
AV01126	Streptococcus	Streptococcus_unclassified	Streptococcus_unclassified	Large	-1.3261	Small	-0.479503	Both	Both	Health	Health	TRUE	TRUE	FALSE
AV00064	Streptococcus	Streptococcus_unclassified	Streptococcus_unclassified	Small	-0.365141	Not_App	Not_App	Both	Both	Health	Not_App	TRUE	Not_App	Not_App
AV00071	Streptococcus	Streptococcus_unclassified	Streptococcus_unclassified	Medium	-0.624069	Small	-0.371471	Both	Both	Health	Health	TRUE	TRUE	FALSE
AV00180	Streptococcus	Streptococcus_unclassified	Streptococcus_unclassified	Medium	-0.708321	Small	-0.325924	Both	Both	Health	Health	TRUE	TRUE	FALSE
AV00380	Streptococcus	Streptococcus_unclassified	Streptococcus_unclassified	Small	-0.387812	Not_App	Not_App	Both	Both	Health	Not_App	TRUE	Not_App	Not_App
AV00543	Streptococcus	Streptococcus_unclassified	Streptococcus_unclassified	Small	-0.483302	Not_App	Not_App	Both	Both	Health	Not_App	TRUE	Not_App	Not_App
AV00703	Streptococcus	Streptococcus_unclassified	Streptococcus_unclassified	Small	-0.277177	Not_App	Not_App	Both	Both	Health	Not_App	TRUE	Not_App	Not_App
AV00785	Streptococcus	Streptococcus_unclassified	Streptococcus_unclassified	Small	-0.301943	Not_App	Not_App	Both	Both	Health	Not_App	TRUE	Not_App	Not_App
AV00896	Streptococcus	Streptococcus_unclassified	Streptococcus_unclassified	Small	-0.402622	Not_App	Not_App	Both	Both	Health	Not_App	TRUE	Not_App	Not_App
AV00004	Streptococcus	Streptococcus_unclassified	Streptococcus_unclassified	Small	-0.329496	Small	-0.392714	Both	Both	Health	Health	TRUE	TRUE	TRUE
AV00669	Streptococcus	Streptococcus_unclassified	Streptococcus_unclassified	Small	-0.394284	Small	-0.265644	Both	Both	Health	Health	TRUE	TRUE	TRUE
AV00027	Streptococcus	vestibularis	BTASV004875	Small	0.395224	Not_App	Not_App	Periodontitis	Not_App	Periodontitis	Not_App	Not_App	Not_App	Not_App
AV00015	Tannerella	forsythia	BTASV153103	Large	1.70088	Large	1.6344	Periodontitis	Periodontitis	Periodontitis	Periodontitis	TRUE	TRUE	TRUE
AV00038	Treponema	denticola	BTASV138814	Large	1.24683	Large	1.2925	Periodontitis	Periodontitis	Periodontitis	Periodontitis	TRUE	TRUE	TRUE
AV00150	Treponema	denticola	denticola_unclassified	Medium	0.600319	Medium	0.742535	Periodontitis	Periodontitis	Periodontitis	Periodontitis	TRUE	TRUE	TRUE
AV00449	Treponema	sp.HMT257	sp.HMT257_unclassified	Not_App	Not_App	Medium	0.646182	Not_App	Periodontitis	Not_App	Periodontitis	Not_App	Not_App	Not_App
AV01005	Veillonella	atypica	atypica_unclassified	Negligible	-0.172279	Not_App	Not_App	Both	Periodontitis	Health	Not_App	FALSE	Not_App	Not_App
AV00058	Veillonella	atypica	atypica_unclassified	Medium	0.651148	Small	0.242141	Both	Periodontitis	Periodontitis	Periodontitis	FALSE	TRUE	FALSE
AV00091	Veillonella	atypica	atypica_unclassified	Medium	0.659347	Small	0.209375	Both	Periodontitis	Periodontitis	Periodontitis	FALSE	TRUE	FALSE
AV00005	Veillonella	dispar	BTASV053366	Medium	0.564192	Not_App	Not_App	Both	Not_App	Periodontitis	Not_App	Not_App	Not_App	Not_App
AV00016	Veillonella	dispar	BTASV053367	Medium	0.504777	Not_App	Not_App	Both	Not_App	Periodontitis	Not_App	Not_App	Not_App	Not_App
AV00765	Veillonella	dispar	dispar_unclassified	Negligible	0.0637895	Not_App	Not_App	Both	Not_App	Periodontitis	Not_App	Not_App	Not_App	Not_App
AV00089	Veillonella	dispar	dispar_unclassified	Small	0.266861	Not_App	Not_App	Both	Not_App	Periodontitis	Not_App	Not_App	Not_App	Not_App
AV00614	Veillonella	dispar	dispar_unclassified	Small	-0.226943	Not_App	Not_App	Both	Not_App	Health	Not_App	Not_App	Not_App	Not_App
AV00143	Veillonella	rogosae	BTASV052757	Medium	-0.570581	Medium	-0.530724	Health	Health	Health	Health	TRUE	TRUE	TRUE
AV00241	Veillonella	rogosae	BTASV052762	Small	-0.42878	Small	-0.417404	Health	Health	Health	Health	TRUE	TRUE	TRUE
AV00571	Veillonella	rogosae	rogosae_unclassified	Large	-0.891945	Medium	-0.640515	Health	Health	Health	Health	TRUE	TRUE	FALSE
AV00072	Veillonella	rogosae	rogosae_unclassified	Medium	-0.716105	Medium	-0.619052	Health	Health	Health	Health	TRUE	TRUE	TRUE
AV00604	Veillonella	rogosae	rogosae_unclassified	Small	-0.397188	Small	-0.288631	Health	Health	Health	Health	TRUE	TRUE	TRUE
AV00084	Veillonella	rogosae	rogosae_unclassified	Medium	-0.638726	Small	-0.494914	Health	Health	Health	Health	TRUE	TRUE	FALSE
AV00485	Veillonella	sp.HMT780	sp.HMT780_unclassified	Small	0.224162	Not_App	Not_App	Periodontitis	Not_App	Periodontitis	Not_App	Not_App	Not_App	Not_App
AV00057	Veillonella	Veillonella_unclassified	Veillonella_unclassified	Small	0.49693	Medium	0.505678	Both	Both	Periodontitis	Periodontitis	TRUE	TRUE	FALSE
AV00052	Veillonella	Veillonella_unclassified	Veillonella_unclassified	Not_App	Not_App	Small	-0.296839	Both	Both	Not_App	Health	TRUE	Not_App	Not_App
AV00934	Veillonella	Veillonella_unclassified	Veillonella_unclassified	Medium	-0.623686	Small	-0.331728	Both	Both	Health	Health	TRUE	TRUE	FALSE
AV00556	Veillonellaceae [G-1]	bacterium_HMT155	bacterium_HMT155_unclassified	Negligible	0.0350977	Not_App	Not_App	Periodontitis	Not_App	Periodontitis	Not_App	Not_App	Not_App	Not_App
