# Supplementary material for: The salivary microbiome as a diagnostic biomarker of periodontitis: a 16S multi-batch study before and after the removal of batch effects
Source: Front Cell Infect Microbiol. 2024 Jul 12;14:1405699. doi: 10.3389/fcimb.2024.1405699 (PMC11272481; doi:10.3389/fcimb.2024.1405699)
Supplement: Supplementary Figure 1 — Performance of methods for removing the batch effects in four abundance filters. PLS-DA, partial least-squares discriminant analysis; RUVIV, remove unwanted variation IV; sPLS-DA, sparse partial least-squares discriminant analysis. [file DataSheet_1.zip › 00_Data_Sheet/Data_Sheet_9.xlsx]

## Sheet: Title. Abbreviations
Data Sheet 9. Taxa that were part of each of the best predictive models and the periodontal condition they predicted, before and after removing the batch effects.
The table includes the high-abundance taxa (>0.20%) that were part of at least one of the best predictive models and their corresponding contribution factor. In cases where a taxon does not appear in a given model, the corresponding cells were filled in with the term "not applicable". Cells are coloured according to the periodontal condition predicted by each taxon, so that green was associated w…
Aft	After removal of batch effects
All	All samples
ASV	Amplicon sequence variant
ASVid	Amplicon sequence variant identifier
Bef	Before removal of batch effects
Not_App	Not applicable
Predict_Cond	Predicted condition
Same_Cond	Same condition
Sp	Species
TT	Training/test samples

## Sheet: Data Sheet 9
ASVid	Genus	Species	ASV	Bef_All	Bef_TT	Aft_All	Aft_TT	Bef_Predict_Cond_Sp	Aft_Predict_Cond_Sp	Bef_Predict_Cond_ASV	Aft_Predict_Cond_ASV	Same_Cond_Sp_Bef_Aft	Same_Cond_ASV_Bef_Aft
AV00210	Absconditabacteria (SR1) [F-1]_unclassified	Absconditabacteria (SR1) [F-1]_unclassified	Absconditabacteria (SR1) [F-1]_unclassified	Not_App	Not_App	-0.0446537	Not_App	Not_App	Health	Not_App	Health	Not_App	Not_App
AV00867	Absconditabacteria (SR1) [F-1]_unclassified	Absconditabacteria (SR1) [F-1]_unclassified	Absconditabacteria (SR1) [F-1]_unclassified	Not_App	Not_App	-0.0513911	-0.0136117	Not_App	Health	Not_App	Health	Not_App	Not_App
AV01789	Actinobacteria_unclassified	Actinobacteria_unclassified	Actinobacteria_unclassified	Not_App	-0.0420375	Not_App	Not_App	Health	Not_App	Health	Not_App	Not_App	Not_App
AV00245	Actinomyces	Actinomyces_unclassified	Actinomyces_unclassified	Not_App	Not_App	-0.00920888	Not_App	Not_App	Both	Not_App	Health	Not_App	Not_App
AV00523	Actinomyces	Actinomyces_unclassified	Actinomyces_unclassified	Not_App	Not_App	-0.00459441	Not_App	Not_App	Both	Not_App	Health	Not_App	Not_App
AV00821	Actinomyces	Actinomyces_unclassified	Actinomyces_unclassified	Not_App	Not_App	-0.018679	Not_App	Not_App	Both	Not_App	Health	Not_App	Not_App
AV01098	Actinomyces	Actinomyces_unclassified	Actinomyces_unclassified	Not_App	Not_App	0.00862848	Not_App	Not_App	Both	Not_App	Periodontitis	Not_App	Not_App
AV00034	Actinomyces	sp.HMT169	BTASV057073	Not_App	Not_App	-0.0627697	-0.0461286	Not_App	Health	Not_App	Health	Not_App	Not_App
AV00260	Actinomyces	sp.HMT172	BTASV057704	Not_App	Not_App	0.0392722	0.00414583	Not_App	Both	Not_App	Periodontitis	Not_App	Not_App
AV00577	Actinomyces	sp.HMT172	sp.HMT172_unclassified	Not_App	Not_App	-0.0591109	-0.0224803	Not_App	Both	Not_App	Health	Not_App	Not_App
AV00525	Actinomyces	sp.HMT178	sp.HMT178_unclassified	Not_App	Not_App	-0.0123885	Not_App	Not_App	Health	Not_App	Health	Not_App	Not_App
AV00331	Aggregatibacter	sp.HMT458	sp.HMT458_unclassified	Not_App	Not_App	-0.0131312	Not_App	Not_App	Health	Not_App	Health	Not_App	Not_App
AV00925	Alloprevotella	rava	rava_unclassified	Not_App	Not_App	0.0632415	0.0358403	Not_App	Periodontitis	Not_App	Periodontitis	Not_App	Not_App
AV00327	Alloprevotella	sp.HMT473	sp.HMT473_unclassified	Not_App	Not_App	-0.0795064	-0.0497063	Not_App	Health	Not_App	Health	Not_App	Not_App
AV00542	Alloprevotella	sp.HMT473	sp.HMT473_unclassified	Not_App	Not_App	-0.0754906	-0.0591586	Not_App	Health	Not_App	Health	Not_App	Not_App
AV00655	Alloprevotella	sp.HMT473	sp.HMT473_unclassified	Not_App	Not_App	-0.0136149	Not_App	Not_App	Health	Not_App	Health	Not_App	Not_App
AV00602	Alloprevotella	sp.HMT914	sp.HMT914_unclassified	Not_App	Not_App	-0.00196734	Not_App	Not_App	Health	Not_App	Health	Not_App	Not_App
AV00662	Alloprevotella	sp.HMT914	sp.HMT914_unclassified	Not_App	Not_App	-0.0403679	Not_App	Not_App	Health	Not_App	Health	Not_App	Not_App
AV00174	Alloprevotella	tannerae	BTASV107975	Not_App	Not_App	0.0726684	0.0329951	Not_App	Both	Not_App	Periodontitis	Not_App	Not_App
AV00630	Alloprevotella	tannerae	tannerae_unclassified	Not_App	Not_App	-0.0559976	-0.0278726	Not_App	Both	Not_App	Health	Not_App	Not_App
AV00128	Alloprevotella	tannerae	tannerae_unclassified	Not_App	Not_App	0.125545	0.148546	Not_App	Both	Not_App	Periodontitis	Not_App	Not_App
AV00250	Alloprevotella	tannerae	tannerae_unclassified	Not_App	Not_App	0.0624697	0.0606748	Not_App	Both	Not_App	Periodontitis	Not_App	Not_App
AV00387	Alloprevotella	tannerae	tannerae_unclassified	Not_App	Not_App	0.0889393	0.0800326	Not_App	Both	Not_App	Periodontitis	Not_App	Not_App
AV00802	Atopobium	parvulum	parvulum_unclassified	Not_App	Not_App	0.0804222	0.0460029	Not_App	Periodontitis	Not_App	Periodontitis	Not_App	Not_App
AV01235	Bacteria_unclassified	Bacteria_unclassified	Bacteria_unclassified	Not_App	Not_App	0.0528426	0.0203008	Not_App	Periodontitis	Not_App	Periodontitis	Not_App	Not_App
AV00061	Bacteroidales [G-2]	bacterium_HMT274	bacterium_HMT274_unclassified	Not_App	0.0552099	0.0829883	0.0695322	Periodontitis	Periodontitis	Periodontitis	Periodontitis	TRUE	TRUE
AV00049	Bacteroidales [G-2]	bacterium_HMT274	bacterium_HMT274_unclassified	Not_App	Not_App	0.0325672	Not_App	Periodontitis	Periodontitis	Not_App	Periodontitis	TRUE	Not_App
AV00354	Bergeyella	sp.HMT206	sp.HMT206_unclassified	Not_App	Not_App	-0.0495658	-0.0263963	Not_App	Health	Not_App	Health	Not_App	Not_App
AV00107	Bergeyella	sp.HMT322	BTASV089026	Not_App	Not_App	-0.0907874	-0.0697867	Not_App	Health	Not_App	Health	Not_App	Not_App
AV00311	BTASV215497	BTASV215497_unclassified	BTASV215497_unclassified	Not_App	Not_App	-0.00479042	Not_App	Not_App	Health	Not_App	Health	Not_App	Not_App
AV01107	Burkholderiales_unclassified	Burkholderiales_unclassified	Burkholderiales_unclassified	Not_App	Not_App	0.0491212	0.0125449	Not_App	Periodontitis	Not_App	Periodontitis	Not_App	Not_App
AV00451	Campylobacter	concisus	concisus_unclassified	Not_App	Not_App	-0.0259334	Not_App	Not_App	Health	Not_App	Health	Not_App	Not_App
AV00041	Campylobacter	gracilis	BTASV155368	Not_App	0.072916	0.113607	0.137642	Periodontitis	Periodontitis	Periodontitis	Periodontitis	TRUE	TRUE
AV00020	Campylobacter	rectus	BTASV188427	0.106568	0.147487	0.105454	0.0928031	Periodontitis	Periodontitis	Periodontitis	Periodontitis	TRUE	TRUE
AV00351	Campylobacter	sp.HMT044	BTASV011257	Not_App	Not_App	0.00667332	Not_App	Not_App	Periodontitis	Not_App	Periodontitis	Not_App	Not_App
AV00172	Capnocytophaga	Capnocytophaga_unclassified	Capnocytophaga_unclassified	Not_App	Not_App	-0.00545139	Not_App	Not_App	Health	Not_App	Health	Not_App	Not_App
AV00239	Capnocytophaga	gingivalis	gingivalis_unclassified	Not_App	Not_App	0.0557581	0.00691919	Not_App	Periodontitis	Not_App	Periodontitis	Not_App	Not_App
AV00056	Capnocytophaga	sputigena	sputigena_unclassified	Not_App	Not_App	-0.0128839	Not_App	Not_App	Health	Not_App	Health	Not_App	Not_App
AV00103	Cardiobacterium	hominis	BTASV158475	Not_App	Not_App	-0.0426861	Not_App	Not_App	Health	Not_App	Health	Not_App	Not_App
AV00495	Catonella	morbi	morbi_unclassified	Not_App	Not_App	-0.0442541	Not_App	Not_App	Health	Not_App	Health	Not_App	Not_App
AV00716	Catonella	morbi	morbi_unclassified	Not_App	Not_App	-0.0201439	Not_App	Not_App	Health	Not_App	Health	Not_App	Not_App
AV01158	Chitinophagaceae_unclassified	Chitinophagaceae_unclassified	Chitinophagaceae_unclassified	Not_App	-0.000985088	Not_App	Not_App	Health	Not_App	Health	Not_App	Not_App	Not_App
AV01115	Chitinophagaceae_unclassified	Chitinophagaceae_unclassified	Chitinophagaceae_unclassified	Not_App	-0.000684966	Not_App	Not_App	Health	Not_App	Health	Not_App	Not_App	Not_App
AV00684	Comamonadaceae_unclassified	Comamonadaceae_unclassified	Comamonadaceae_unclassified	Not_App	-0.0501155	Not_App	Not_App	Health	Not_App	Health	Not_App	Not_App	Not_App
AV00068	Dialister	invisus	BTASV044355	0.032277	0.0998852	0.113324	0.103481	Periodontitis	Periodontitis	Periodontitis	Periodontitis	TRUE	TRUE
AV00019	Filifactor	alocis	BTASV124203	0.066381	0.13234	0.180314	0.218518	Periodontitis	Periodontitis	Periodontitis	Periodontitis	TRUE	TRUE
AV00097	Fretibacterium	fastidiosum	fastidiosum_unclassified	Not_App	Not_App	0.178334	0.22321	Not_App	Periodontitis	Not_App	Periodontitis	Not_App	Not_App
AV00060	Fusobacterium	Fusobacterium_unclassified	Fusobacterium_unclassified	Not_App	0.0186185	0.0948848	0.0799387	Periodontitis	Periodontitis	Periodontitis	Periodontitis	TRUE	TRUE
AV00014	Fusobacterium	Fusobacterium_unclassified	Fusobacterium_unclassified	Not_App	Not_App	0.0108832	Not_App	Periodontitis	Periodontitis	Not_App	Periodontitis	TRUE	Not_App
AV00028	Fusobacterium	Fusobacterium_unclassified	Fusobacterium_unclassified	Not_App	Not_App	0.072194	0.0483075	Periodontitis	Periodontitis	Not_App	Periodontitis	TRUE	Not_App
AV00030	Fusobacterium	Fusobacterium_unclassified	Fusobacterium_unclassified	Not_App	Not_App	0.142832	0.186494	Periodontitis	Periodontitis	Not_App	Periodontitis	TRUE	Not_App
AV00044	Fusobacterium	nucleatum_subsp.polymorphum	nucleatum_subsp.polymorphum_unclassified	Not_App	0.00853218	0.0215835	Not_App	Periodontitis	Periodontitis	Periodontitis	Periodontitis	TRUE	TRUE
AV00059	Fusobacterium	nucleatum_subsp.vincentii	BTASV066150	Not_App	Not_App	0.0926894	0.0607642	Periodontitis	Periodontitis	Not_App	Periodontitis	TRUE	Not_App
AV00010	Fusobacterium	nucleatum_subsp.vincentii	nucleatum_subsp.vincentii_unclassified	0.353566	0.273593	0.168831	0.177077	Periodontitis	Periodontitis	Periodontitis	Periodontitis	TRUE	TRUE
AV00012	Fusobacterium	nucleatum_subsp.vincentii	nucleatum_subsp.vincentii_unclassified	Not_App	Not_App	0.0549663	Not_App	Periodontitis	Periodontitis	Not_App	Periodontitis	TRUE	Not_App
AV00047	Fusobacterium	nucleatum_subsp.vincentii	nucleatum_subsp.vincentii_unclassified	Not_App	Not_App	0.0748205	0.029855	Periodontitis	Periodontitis	Not_App	Periodontitis	TRUE	Not_App
AV00077	Fusobacterium	nucleatum_subsp.vincentii	nucleatum_subsp.vincentii_unclassified	Not_App	Not_App	0.00811115	Not_App	Periodontitis	Periodontitis	Not_App	Periodontitis	TRUE	Not_App
AV00011	Fusobacterium	periodonticum	BTASV066878	Not_App	Not_App	-0.0550995	Not_App	Not_App	Both	Not_App	Health	Not_App	Not_App
AV00845	Fusobacterium	periodonticum	periodonticum_unclassified	Not_App	Not_App	-0.0030972	Not_App	Not_App	Both	Not_App	Health	Not_App	Not_App
AV01004	Fusobacterium	periodonticum	periodonticum_unclassified	Not_App	Not_App	-0.0272594	Not_App	Not_App	Both	Not_App	Health	Not_App	Not_App
AV00298	Fusobacterium	periodonticum	periodonticum_unclassified	Not_App	Not_App	0.0923187	0.105846	Not_App	Both	Not_App	Periodontitis	Not_App	Not_App
AV00026	Gemella	haemolysans	haemolysans_unclassified	Not_App	Not_App	-0.0365831	Not_App	Not_App	Health	Not_App	Health	Not_App	Not_App
AV00724	Gemella	haemolysans	haemolysans_unclassified	Not_App	Not_App	-0.0332978	Not_App	Not_App	Health	Not_App	Health	Not_App	Not_App
AV00207	Granulicatella	elegans	elegans_unclassified	Not_App	Not_App	-0.0115049	Not_App	Not_App	Health	Not_App	Health	Not_App	Not_App
AV00738	Haemophilus	parainfluenzae	BTASV179115	Not_App	Not_App	-0.0699897	-0.0441506	Not_App	Health	Not_App	Health	Not_App	Not_App
AV00003	Haemophilus	parainfluenzae	parainfluenzae_unclassified	Not_App	Not_App	-0.0854612	-0.0682384	Not_App	Health	Not_App	Health	Not_App	Not_App
AV00045	Haemophilus	parainfluenzae	parainfluenzae_unclassified	Not_App	Not_App	-0.00838005	Not_App	Not_App	Health	Not_App	Health	Not_App	Not_App
AV00046	Haemophilus	parainfluenzae	parainfluenzae_unclassified	Not_App	Not_App	-0.0425476	-0.00349418	Not_App	Health	Not_App	Health	Not_App	Not_App
AV00078	Haemophilus	parainfluenzae	parainfluenzae_unclassified	Not_App	Not_App	-0.123121	-0.12959	Not_App	Health	Not_App	Health	Not_App	Not_App
AV00094	Haemophilus	parainfluenzae	parainfluenzae_unclassified	Not_App	Not_App	-0.0496287	-0.00239445	Not_App	Health	Not_App	Health	Not_App	Not_App
AV00109	Haemophilus	parainfluenzae	parainfluenzae_unclassified	Not_App	Not_App	-0.0191004	Not_App	Not_App	Health	Not_App	Health	Not_App	Not_App
AV00219	Haemophilus	parainfluenzae	parainfluenzae_unclassified	Not_App	Not_App	-0.0796494	-0.0601221	Not_App	Health	Not_App	Health	Not_App	Not_App
AV00248	Haemophilus	parainfluenzae	parainfluenzae_unclassified	Not_App	Not_App	-0.0302249	Not_App	Not_App	Health	Not_App	Health	Not_App	Not_App
AV00276	Haemophilus	parainfluenzae	parainfluenzae_unclassified	Not_App	Not_App	-0.00668362	Not_App	Not_App	Health	Not_App	Health	Not_App	Not_App
AV00552	Haemophilus	parainfluenzae	parainfluenzae_unclassified	Not_App	Not_App	-0.0518117	-0.028799	Not_App	Health	Not_App	Health	Not_App	Not_App
AV00860	Haemophilus	parainfluenzae	parainfluenzae_unclassified	Not_App	Not_App	-0.0411068	Not_App	Not_App	Health	Not_App	Health	Not_App	Not_App
AV00315	Haemophilus	paraphrohaemolyticus	BTASV010812	Not_App	Not_App	-0.0373947	Not_App	Not_App	Health	Not_App	Health	Not_App	Not_App
AV00268	Haemophilus	sp.HMT036	BTASV010999	Not_App	Not_App	-0.0211415	Not_App	Not_App	Health	Not_App	Health	Not_App	Not_App
AV00382	Haemophilus	sputorum	BTASV221825	Not_App	Not_App	-0.121727	-0.118762	Not_App	Health	Not_App	Health	Not_App	Not_App
AV00564	Haemophilus	sputorum	sputorum_unclassified	Not_App	Not_App	-0.166056	-0.184513	Not_App	Health	Not_App	Health	Not_App	Not_App
AV00066	Kingella	oralis	BTASV175208	Not_App	Not_App	-0.00133385	Not_App	Not_App	Health	Not_App	Health	Not_App	Not_App
AV00317	Lachnoanaerobaculum	orale	orale_unclassified	Not_App	Not_App	0.0249884	Not_App	Not_App	Periodontitis	Not_App	Periodontitis	Not_App	Not_App
AV00152	Lachnoanaerobaculum	umeaense	umeaense_unclassified	Not_App	Not_App	-0.0184804	Not_App	Not_App	Health	Not_App	Health	Not_App	Not_App
AV00714	Lachnospiraceae [G-3]	bacterium_HMT100	bacterium_HMT100_unclassified	Not_App	Not_App	-0.0326412	-0.0139864	Not_App	Health	Not_App	Health	Not_App	Not_App
AV00017	Lautropia	mirabilis	BTASV005234	Not_App	Not_App	-0.062109	-0.0266826	Not_App	Health	Not_App	Health	Not_App	Not_App
AV00053	Lautropia	mirabilis	BTASV005235	Not_App	Not_App	-0.057791	-0.0274155	Not_App	Health	Not_App	Health	Not_App	Not_App
AV00067	Lautropia	mirabilis	mirabilis_unclassified	Not_App	Not_App	-0.0135771	Not_App	Not_App	Health	Not_App	Health	Not_App	Not_App
AV00463	Leptotrichia	Leptotrichia_unclassified	Leptotrichia_unclassified	Not_App	Not_App	-0.0162786	Not_App	Not_App	Both	Not_App	Health	Not_App	Not_App
AV00079	Leptotrichia	Leptotrichia_unclassified	Leptotrichia_unclassified	Not_App	Not_App	0.0128832	Not_App	Not_App	Both	Not_App	Periodontitis	Not_App	Not_App
AV00238	Leptotrichia	sp.HMT417	sp.HMT417_unclassified	Not_App	Not_App	0.0374715	0.0246121	Not_App	Periodontitis	Not_App	Periodontitis	Not_App	Not_App
AV00633	Leptotrichia	sp.HMT417	sp.HMT417_unclassified	Not_App	Not_App	0.0121963	Not_App	Not_App	Periodontitis	Not_App	Periodontitis	Not_App	Not_App
AV00055	Leptotrichia	wadei	BTASV075529	Not_App	Not_App	0.0738718	0.0461041	Not_App	Periodontitis	Not_App	Periodontitis	Not_App	Not_App
AV00146	Leptotrichia	wadei	BTASV075583	Not_App	Not_App	0.0422471	Not_App	Not_App	Periodontitis	Not_App	Periodontitis	Not_App	Not_App
AV00342	Megasphaera	micronuciformis	BTASV046751	Not_App	Not_App	0.0150915	Not_App	Not_App	Periodontitis	Not_App	Periodontitis	Not_App	Not_App
AV00481	Megasphaera	micronuciformis	micronuciformis_unclassified	Not_App	Not_App	0.0169673	Not_App	Not_App	Periodontitis	Not_App	Periodontitis	Not_App	Not_App
AV00213	Mycoplasma	faucium	faucium_unclassified	0.133193	0.166018	0.172524	0.206829	Periodontitis	Periodontitis	Periodontitis	Periodontitis	TRUE	TRUE
AV01278	Negativicutes_unclassified	Negativicutes_unclassified	Negativicutes_unclassified	Not_App	Not_App	0.047517	0.0042491	Not_App	Periodontitis	Not_App	Periodontitis	Not_App	Not_App
AV00063	Neisseria	elongata	elongata_unclassified	Not_App	Not_App	-0.0240667	Not_App	Not_App	Health	Not_App	Health	Not_App	Not_App
AV00082	Neisseria	Neisseria_unclassified	Neisseria_unclassified	Not_App	Not_App	-0.0314415	Not_App	Not_App	Both	Not_App	Health	Not_App	Not_App
AV00134	Neisseria	Neisseria_unclassified	Neisseria_unclassified	Not_App	Not_App	-0.0024295	Not_App	Not_App	Both	Not_App	Health	Not_App	Not_App
AV00295	Neisseria	Neisseria_unclassified	Neisseria_unclassified	Not_App	Not_App	-0.00343691	Not_App	Not_App	Both	Not_App	Health	Not_App	Not_App
AV00230	Neisseria	Neisseria_unclassified	Neisseria_unclassified	Not_App	Not_App	0.0264825	Not_App	Not_App	Both	Not_App	Periodontitis	Not_App	Not_App
AV00657	Neisseria	Neisseria_unclassified	Neisseria_unclassified	Not_App	Not_App	0.0108116	Not_App	Not_App	Both	Not_App	Periodontitis	Not_App	Not_App
AV00815	Neisseria	Neisseria_unclassified	Neisseria_unclassified	Not_App	Not_App	0.0393766	Not_App	Not_App	Both	Not_App	Periodontitis	Not_App	Not_App
AV00035	Neisseria	perflava	BTASV036108	Not_App	Not_App	-0.0483912	Not_App	Not_App	Both	Not_App	Health	Not_App	Not_App
AV00462	Neisseria	perflava	BTASV036121	Not_App	Not_App	-0.0721269	-0.0640722	Not_App	Both	Not_App	Health	Not_App	Not_App
AV00018	Neisseria	perflava	perflava_unclassified	Not_App	Not_App	-0.0197722	Not_App	Not_App	Both	Not_App	Health	Not_App	Not_App
AV00190	Neisseria	perflava	perflava_unclassified	Not_App	Not_App	0.0218459	Not_App	Not_App	Both	Not_App	Periodontitis	Not_App	Not_App
AV00159	Ochrobactrum	anthropi	BTASV124479	Not_App	-0.101157	-0.00192252	Not_App	Health	Health	Health	Health	TRUE	TRUE
AV00464	Oribacterium	asaccharolyticum	BTASV036851	Not_App	Not_App	0.0266202	Not_App	Not_App	Periodontitis	Not_App	Periodontitis	Not_App	Not_App
AV00366	Oribacterium	Oribacterium_unclassified	Oribacterium_unclassified	Not_App	Not_App	-0.0771009	-0.0651753	Not_App	Health	Not_App	Health	Not_App	Not_App
AV00117	Oribacterium	sinus	BTASV107685	Not_App	Not_App	-0.063413	-0.0186775	Not_App	Health	Not_App	Health	Not_App	Not_App
AV00021	Parvimonas	sp.HMT110	sp.HMT110_unclassified	0.229426	0.216036	0.181477	0.220698	Periodontitis	Periodontitis	Periodontitis	Periodontitis	TRUE	TRUE
AV01019	Peptostreptococcaceae [XI][G-5]	bacterium_HMT493	BTASV114299	Not_App	-0.0031573	-0.0569389	-0.0232073	Health	Health	Health	Health	TRUE	TRUE
AV00129	Peptostreptococcaceae [XI][G-5]	saphenum	saphenum_unclassified	Not_App	0.0636573	0.174565	0.220019	Periodontitis	Periodontitis	Periodontitis	Periodontitis	TRUE	TRUE
AV00189	Peptostreptococcaceae [XI][G-6]	nodatum	BTASV174812	Not_App	0.0939602	0.167666	0.210562	Periodontitis	Periodontitis	Periodontitis	Periodontitis	TRUE	TRUE
AV00051	Peptostreptococcaceae [XI][G-9]	brachy	BTASV129419	Not_App	0.00273428	0.174207	0.187932	Periodontitis	Periodontitis	Periodontitis	Periodontitis	TRUE	TRUE
AV00023	Porphyromonas	endodontalis	endodontalis_unclassified	Not_App	Not_App	0.0926952	0.0472412	Not_App	Periodontitis	Not_App	Periodontitis	Not_App	Not_App
AV00069	Porphyromonas	endodontalis	endodontalis_unclassified	Not_App	Not_App	0.059457	0.0555932	Not_App	Periodontitis	Not_App	Periodontitis	Not_App	Not_App
AV00106	Porphyromonas	endodontalis	endodontalis_unclassified	Not_App	Not_App	0.0144794	Not_App	Not_App	Periodontitis	Not_App	Periodontitis	Not_App	Not_App
AV00008	Porphyromonas	gingivalis	BTASV154369	Not_App	0.042096	0.160533	0.194285	Periodontitis	Periodontitis	Periodontitis	Periodontitis	TRUE	TRUE
AV00104	Porphyromonas	gingivalis	gingivalis_unclassified	Not_App	Not_App	0.0869562	0.0439233	Periodontitis	Periodontitis	Not_App	Periodontitis	TRUE	Not_App
AV00171	Porphyromonas	gingivalis	gingivalis_unclassified	Not_App	Not_App	0.034978	Not_App	Periodontitis	Periodontitis	Not_App	Periodontitis	TRUE	Not_App
AV00031	Porphyromonas	pasteri	BTASV079927	Not_App	Not_App	-0.0177228	Not_App	Not_App	Health	Not_App	Health	Not_App	Not_App
AV00039	Porphyromonas	pasteri	pasteri_unclassified	Not_App	Not_App	-0.0604761	-0.0342674	Not_App	Health	Not_App	Health	Not_App	Not_App
AV00043	Porphyromonas	pasteri	pasteri_unclassified	Not_App	Not_App	-0.0528199	-0.00706435	Not_App	Health	Not_App	Health	Not_App	Not_App
AV00154	Porphyromonas	pasteri	pasteri_unclassified	Not_App	Not_App	-0.057179	Not_App	Not_App	Health	Not_App	Health	Not_App	Not_App
AV00407	Porphyromonas	pasteri	pasteri_unclassified	Not_App	Not_App	-0.0581378	-0.0164553	Not_App	Health	Not_App	Health	Not_App	Not_App
AV00290	Porphyromonas	sp.HMT275	BTASV079852	Not_App	Not_App	0.0198472	Not_App	Not_App	Periodontitis	Not_App	Periodontitis	Not_App	Not_App
AV00536	Prevotella	aurantiaca	aurantiaca_unclassified	Not_App	Not_App	-0.0321855	Not_App	Not_App	Health	Not_App	Health	Not_App	Not_App
AV00147	Prevotella	histicola	BTASV084519	Not_App	Not_App	6.46605e-05	Not_App	Not_App	Periodontitis	Not_App	Periodontitis	Not_App	Not_App
AV00166	Prevotella	melaninogenica	melaninogenica_unclassified	Not_App	Not_App	-0.0597716	-0.0206692	Not_App	Both	Not_App	Health	Not_App	Not_App
AV00255	Prevotella	melaninogenica	melaninogenica_unclassified	Not_App	Not_App	0.0364144	Not_App	Not_App	Both	Not_App	Periodontitis	Not_App	Not_App
AV00513	Prevotella	nanceiensis	BTASV084717	Not_App	Not_App	-0.00941412	Not_App	Not_App	Health	Not_App	Health	Not_App	Not_App
AV00231	Prevotella	nanceiensis	nanceiensis_unclassified	Not_App	Not_App	-0.0062119	Not_App	Not_App	Health	Not_App	Health	Not_App	Not_App
AV00289	Prevotella	nanceiensis	nanceiensis_unclassified	Not_App	Not_App	-0.0163137	Not_App	Not_App	Health	Not_App	Health	Not_App	Not_App
AV00334	Prevotella	nanceiensis	nanceiensis_unclassified	Not_App	Not_App	-0.0413889	Not_App	Not_App	Health	Not_App	Health	Not_App	Not_App
AV00086	Prevotella	nigrescens	BTASV174229	Not_App	Not_App	0.020901	Not_App	Not_App	Periodontitis	Not_App	Periodontitis	Not_App	Not_App
AV00025	Prevotella	nigrescens	nigrescens_unclassified	Not_App	Not_App	0.036684	Not_App	Not_App	Periodontitis	Not_App	Periodontitis	Not_App	Not_App
AV00122	Prevotella	pallens	pallens_unclassified	Not_App	Not_App	0.0438871	0.0226415	Not_App	Periodontitis	Not_App	Periodontitis	Not_App	Not_App
AV00240	Prevotella	pallens	pallens_unclassified	Not_App	Not_App	0.02543	0.00861601	Not_App	Periodontitis	Not_App	Periodontitis	Not_App	Not_App
AV00530	Prevotella	pallens	pallens_unclassified	Not_App	Not_App	0.0707702	0.0638954	Not_App	Periodontitis	Not_App	Periodontitis	Not_App	Not_App
AV00776	Prevotella	Prevotella_unclassified	Prevotella_unclassified	Not_App	Not_App	0.070229	0.0463915	Not_App	Periodontitis	Not_App	Periodontitis	Not_App	Not_App
AV00824	Prevotella	Prevotella_unclassified	Prevotella_unclassified	Not_App	Not_App	0.064192	0.0359614	Not_App	Periodontitis	Not_App	Periodontitis	Not_App	Not_App
AV01016	Prevotella	Prevotella_unclassified	Prevotella_unclassified	Not_App	Not_App	0.0565195	0.0229242	Not_App	Periodontitis	Not_App	Periodontitis	Not_App	Not_App
AV00700	Prevotella	salivae	salivae_unclassified	Not_App	Not_App	0.0443463	0.0289305	Not_App	Periodontitis	Not_App	Periodontitis	Not_App	Not_App
AV00651	Prevotella	scopos	BTASV218844	Not_App	Not_App	-0.00344253	Not_App	Not_App	Health	Not_App	Health	Not_App	Not_App
AV00413	Prevotella	shahii	BTASV195573	Not_App	Not_App	-0.0695801	-0.0430037	Not_App	Health	Not_App	Health	Not_App	Not_App
AV00217	Prevotella	sp.HMT304	sp.HMT304_unclassified	Not_App	Not_App	0.155787	0.171962	Not_App	Periodontitis	Not_App	Periodontitis	Not_App	Not_App
AV00695	Ralstonia	pickettii	BTASV213658	Not_App	Not_App	0.0365204	Not_App	Not_App	Periodontitis	Not_App	Periodontitis	Not_App	Not_App
AV00006	Rothia	aeria	BTASV063887	Not_App	-0.0323217	-0.117374	-0.119889	Health	Health	Health	Health	TRUE	TRUE
AV00002	Rothia	dentocariosa	BTASV138915	Not_App	Not_App	-0.00159884	Not_App	Not_App	Health	Not_App	Health	Not_App	Not_App
AV00048	Rothia	mucilaginosa	mucilaginosa_unclassified	Not_App	Not_App	-0.0140943	Not_App	Not_App	Both	Not_App	Health	Not_App	Not_App
AV00148	Rothia	mucilaginosa	mucilaginosa_unclassified	Not_App	Not_App	0.0346007	Not_App	Not_App	Both	Not_App	Periodontitis	Not_App	Not_App
AV00050	Sacchari	BTASV095406	BTASV095406_unclassified	Not_App	Not_App	0.00846468	Not_App	Not_App	Periodontitis	Not_App	Periodontitis	Not_App	Not_App
AV00324	Sacchari	BTASV095822	BTASV095822_unclassified	Not_App	Not_App	-0.037919	-0.00055877	Not_App	Health	Not_App	Health	Not_App	Not_App
AV00036	Sacchari	BTASV095869	BTASV095869_unclassified	Not_App	Not_App	-0.0677219	-0.0446574	Not_App	Health	Not_App	Health	Not_App	Not_App
AV00037	Sacchari	BTASV096126	BTASV096126_unclassified	Not_App	Not_App	0.100375	0.0989577	Not_App	Periodontitis	Not_App	Periodontitis	Not_App	Not_App
AV00522	Sacchari	BTASV215339	BTASV215339_unclassified	Not_App	Not_App	-0.0244709	Not_App	Not_App	Health	Not_App	Health	Not_App	Not_App
AV00201	Sacchari	Sacchari_unclassified	Sacchari_unclassified	Not_App	Not_App	-0.0798907	-0.0362109	Not_App	Both	Not_App	Health	Not_App	Not_App
AV00371	Sacchari	Sacchari_unclassified	Sacchari_unclassified	Not_App	Not_App	-0.015083	Not_App	Not_App	Both	Not_App	Health	Not_App	Not_App
AV00402	Sacchari	Sacchari_unclassified	Sacchari_unclassified	Not_App	Not_App	-0.0438743	-0.00133904	Not_App	Both	Not_App	Health	Not_App	Not_App
AV00070	Sacchari	Sacchari_unclassified	Sacchari_unclassified	Not_App	Not_App	0.0188464	Not_App	Not_App	Both	Not_App	Periodontitis	Not_App	Not_App
AV00659	Solobacterium	moorei	moorei_unclassified	Not_App	Not_App	-0.00948815	Not_App	Not_App	Health	Not_App	Health	Not_App	Not_App
AV00237	Stomatobaculum	longum	longum_unclassified	Not_App	Not_App	0.102305	0.0912039	Not_App	Periodontitis	Not_App	Periodontitis	Not_App	Not_App
AV00101	Streptococcus	constellatus	constellatus_unclassified	Not_App	Not_App	0.167526	0.193796	Not_App	Periodontitis	Not_App	Periodontitis	Not_App	Not_App
AV00001	Streptococcus	oralis_subsp.dentisani_clade_058	BTASV016027	Not_App	Not_App	-0.0142682	Not_App	Health	Health	Not_App	Health	TRUE	Not_App
AV01042	Streptococcus	oralis_subsp.dentisani_clade_058	oralis_subsp.dentisani_clade_058_unclassified	-0.125912	-0.196329	-0.152184	-0.189051	Health	Health	Health	Health	TRUE	TRUE
AV00425	Streptococcus	oralis_subsp.dentisani_clade_058	oralis_subsp.dentisani_clade_058_unclassified	Not_App	-0.0433577	Not_App	Not_App	Health	Health	Health	Not_App	TRUE	Not_App
AV00320	Streptococcus	oralis_subsp.dentisani_clade_058	oralis_subsp.dentisani_clade_058_unclassified	Not_App	Not_App	-0.00523951	Not_App	Health	Health	Not_App	Health	TRUE	Not_App
AV00560	Streptococcus	oralis_subsp.dentisani_clade_058	oralis_subsp.dentisani_clade_058_unclassified	Not_App	Not_App	-0.00192331	Not_App	Health	Health	Not_App	Health	TRUE	Not_App
AV00228	Streptococcus	sanguinis	sanguinis_unclassified	-0.0793771	-0.175466	-0.0193071	Not_App	Health	Health	Health	Health	TRUE	TRUE
AV01126	Streptococcus	Streptococcus_unclassified	Streptococcus_unclassified	-0.317445	-0.303146	-0.0613751	-0.0479279	Health	Both	Health	Health	FALSE	TRUE
AV00121	Streptococcus	Streptococcus_unclassified	Streptococcus_unclassified	-0.279657	-0.26779	Not_App	Not_App	Health	Both	Health	Not_App	FALSE	Not_App
AV00085	Streptococcus	Streptococcus_unclassified	Streptococcus_unclassified	-0.212193	-0.264839	-0.0481724	-0.0385288	Health	Both	Health	Health	FALSE	TRUE
AV00090	Streptococcus	Streptococcus_unclassified	Streptococcus_unclassified	-0.195965	-0.264149	-0.0614422	-0.0674321	Health	Both	Health	Health	FALSE	TRUE
AV00355	Streptococcus	Streptococcus_unclassified	Streptococcus_unclassified	-0.214329	-0.234388	Not_App	Not_App	Health	Both	Health	Not_App	FALSE	Not_App
AV00155	Streptococcus	Streptococcus_unclassified	Streptococcus_unclassified	-0.149462	-0.216012	-0.0405437	-0.0238185	Health	Both	Health	Health	FALSE	TRUE
AV00653	Streptococcus	Streptococcus_unclassified	Streptococcus_unclassified	Not_App	-0.0749055	-0.028677	Not_App	Health	Both	Health	Health	FALSE	TRUE
AV00220	Streptococcus	Streptococcus_unclassified	Streptococcus_unclassified	Not_App	-0.00803789	Not_App	Not_App	Health	Both	Health	Not_App	FALSE	Not_App
AV00004	Streptococcus	Streptococcus_unclassified	Streptococcus_unclassified	Not_App	Not_App	-0.0445398	-0.0186312	Health	Both	Not_App	Health	FALSE	Not_App
AV00071	Streptococcus	Streptococcus_unclassified	Streptococcus_unclassified	Not_App	Not_App	-0.0403552	-0.001946	Health	Both	Not_App	Health	FALSE	Not_App
AV00115	Streptococcus	Streptococcus_unclassified	Streptococcus_unclassified	Not_App	Not_App	-0.0780028	-0.0538832	Health	Both	Not_App	Health	FALSE	Not_App
AV00180	Streptococcus	Streptococcus_unclassified	Streptococcus_unclassified	Not_App	Not_App	-0.0313068	Not_App	Health	Both	Not_App	Health	FALSE	Not_App
AV00029	Streptococcus	Streptococcus_unclassified	Streptococcus_unclassified	Not_App	Not_App	0.0655306	0.0211949	Health	Both	Not_App	Periodontitis	FALSE	Not_App
AV00042	Streptococcus	Streptococcus_unclassified	Streptococcus_unclassified	Not_App	Not_App	0.0742312	0.0471813	Health	Both	Not_App	Periodontitis	FALSE	Not_App
AV00181	Streptococcus	Streptococcus_unclassified	Streptococcus_unclassified	Not_App	Not_App	0.00954075	Not_App	Health	Both	Not_App	Periodontitis	FALSE	Not_App
AV00390	Streptococcus	Streptococcus_unclassified	Streptococcus_unclassified	Not_App	Not_App	0.0173602	Not_App	Health	Both	Not_App	Periodontitis	FALSE	Not_App
AV00658	Streptococcus	Streptococcus_unclassified	Streptococcus_unclassified	Not_App	Not_App	-0.00485446	Not_App	Health	Both	Not_App	Health	FALSE	Not_App
AV00669	Streptococcus	Streptococcus_unclassified	Streptococcus_unclassified	Not_App	Not_App	-0.0191884	Not_App	Health	Both	Not_App	Health	FALSE	Not_App
AV00785	Streptococcus	Streptococcus_unclassified	Streptococcus_unclassified	Not_App	Not_App	-0.00666973	Not_App	Health	Both	Not_App	Health	FALSE	Not_App
AV00537	Streptococcus	Streptococcus_unclassified	Streptococcus_unclassified	Not_App	Not_App	0.0103551	Not_App	Health	Both	Not_App	Periodontitis	FALSE	Not_App
AV00598	Streptococcus	Streptococcus_unclassified	Streptococcus_unclassified	Not_App	Not_App	0.0698551	0.0210495	Health	Both	Not_App	Periodontitis	FALSE	Not_App
AV00015	Tannerella	forsythia	BTASV153103	0.612434	0.453769	0.229331	0.303704	Periodontitis	Periodontitis	Periodontitis	Periodontitis	TRUE	TRUE
AV00038	Treponema	denticola	BTASV138814	0.244737	0.264312	0.191142	0.253997	Periodontitis	Periodontitis	Periodontitis	Periodontitis	TRUE	TRUE
AV00150	Treponema	denticola	denticola_unclassified	Not_App	Not_App	0.109305	0.120815	Periodontitis	Periodontitis	Not_App	Periodontitis	TRUE	Not_App
AV00449	Treponema	sp.HMT257	sp.HMT257_unclassified	Not_App	Not_App	0.0923415	0.0971241	Not_App	Periodontitis	Not_App	Periodontitis	Not_App	Not_App
AV00058	Veillonella	atypica	atypica_unclassified	Not_App	Not_App	0.0144245	Not_App	Not_App	Periodontitis	Not_App	Periodontitis	Not_App	Not_App
AV00091	Veillonella	atypica	atypica_unclassified	Not_App	Not_App	0.0077514	Not_App	Not_App	Periodontitis	Not_App	Periodontitis	Not_App	Not_App
AV00143	Veillonella	rogosae	BTASV052757	Not_App	Not_App	-0.0710946	-0.03828	Health	Health	Not_App	Health	TRUE	Not_App
AV00241	Veillonella	rogosae	BTASV052762	Not_App	Not_App	-0.0493732	Not_App	Health	Health	Not_App	Health	TRUE	Not_App
AV00571	Veillonella	rogosae	rogosae_unclassified	Not_App	-0.0698551	-0.0913213	-0.0855589	Health	Health	Health	Health	TRUE	TRUE
AV00072	Veillonella	rogosae	rogosae_unclassified	Not_App	Not_App	-0.0874358	-0.042355	Health	Health	Not_App	Health	TRUE	Not_App
AV00084	Veillonella	rogosae	rogosae_unclassified	Not_App	Not_App	-0.0643173	Not_App	Health	Health	Not_App	Health	TRUE	Not_App
AV00604	Veillonella	rogosae	rogosae_unclassified	Not_App	Not_App	-0.0238274	Not_App	Health	Health	Not_App	Health	TRUE	Not_App
AV00052	Veillonella	Veillonella_unclassified	Veillonella_unclassified	Not_App	Not_App	-0.0254788	Not_App	Not_App	Both	Not_App	Health	Not_App	Not_App
AV00057	Veillonella	Veillonella_unclassified	Veillonella_unclassified	Not_App	Not_App	0.0663633	0.0588511	Not_App	Both	Not_App	Periodontitis	Not_App	Not_App
AV00934	Veillonella	Veillonella_unclassified	Veillonella_unclassified	Not_App	Not_App	-0.0324654	-0.00790556	Not_App	Both	Not_App	Health	Not_App	Not_App
